# Supplementary material for: N-Methyl-1-oxoisoindoline-2-carboxamide monohydrate
Source: Acta Crystallogr Sect E Struct Rep Online. 2008 Apr 2;64(Pt 5):o786. doi: 10.1107/S1600536808008362 (PMC2961084; doi:10.1107/S1600536808008362)
Supplement: Supplementary file 2 [file e-64-0o786-Isup2.hkl]

#
# h,k,l, Fc-squared, Fo-squared, sigma(Fo-squared) and status flag
#
data_I
_shelx_title ' BM2NEW in P2(1)/c'
_shelx_refln_list_code          4
_shelx_F_calc_maximum      165.19
_exptl_crystal_F_000       440.00
_reflns_d_resolution_high  0.7440
 
loop_
 _symmetry_equiv_pos_as_xyz
 'x, y, z'
 '-x, y+1/2, -z+1/2'
 '-x, -y, -z'
 'x, -y-1/2, z-1/2'
 
_cell_length_a     7.4264
_cell_length_b    29.0200
_cell_length_c     4.8864
_cell_angle_alpha  90.000
_cell_angle_beta  108.266
_cell_angle_gamma  90.000
 
_shelx_F_squared_multiplier     1.000
 
loop_
 _refln_index_h
 _refln_index_k
 _refln_index_l
 _refln_F_squared_calc
 _refln_F_squared_meas
 _refln_F_squared_sigma
 _refln_observed_status
   1   0   0     4801.71     4675.99     52.51 o
   2   0   0     1048.98     1055.30     10.80 o
   3   0   0     3348.10     3248.61     33.09 o
   4   0   0       14.89       20.11      1.76 o
   5   0   0        0.14        2.62      1.75 o
   6   0   0       13.11       19.77      2.77 o
   7   0   0       42.86       38.69      5.55 o
   8   0   0       14.72        8.25      4.02 o
   9   0   0        0.30       -3.34      4.08 o
   1   1   0      373.57      345.10      2.92 o
   2   1   0     1910.60     1824.78     12.33 o
   3   1   0      317.19      299.62      3.31 o
   4   1   0      237.92      221.57      2.92 o
   5   1   0      401.87      389.82      4.47 o
   6   1   0        0.11        1.11      1.58 o
   7   1   0        3.79        3.63      2.92 o
   8   1   0        0.04        5.11      2.96 o
   9   1   0        6.77       11.65      3.41 o
   0   2   0       73.57       -0.08      0.08 o
   1   2   0     1242.06     1224.40      9.05 o
   2   2   0        9.25        6.06      0.68 o
   3   2   0       17.65       17.12      1.07 o
   4   2   0      532.10      566.56      5.54 o
   5   2   0       72.78       69.19      2.30 o
   6   2   0        0.08        2.08      1.55 o
   7   2   0       53.33       51.40      3.58 o
   8   2   0       56.40       62.30      5.41 o
   9   2   0        0.54        3.52      3.11 o
   1   3   0      237.45      245.79      2.23 o
   2   3   0       43.04       41.64      1.19 o
   3   3   0       64.76       64.64      1.53 o
   4   3   0       45.64       42.22      1.56 o
   5   3   0       24.67       29.49      1.61 o
   6   3   0       74.09       72.19      2.97 o
   7   3   0        9.56       12.87      2.63 o
   8   3   0        5.72        6.11      2.98 o
   9   3   0       29.89       28.57      3.95 o
   0   4   0     9605.11     9454.69    129.99 o
   1   4   0      277.94      256.22      2.52 o
   2   4   0     1467.41     1351.30     10.14 o
   3   4   0       20.84       20.02      1.13 o
   4   4   0       79.77       85.68      2.04 o
   5   4   0      104.94      102.49      3.18 o
   6   4   0        1.11        2.04      1.67 o
   7   4   0       18.02       17.99      2.85 o
   8   4   0       17.44       17.01      3.15 o
   9   4   0        0.31        6.96      3.55 o
   1   5   0     3016.37     2883.58     22.18 o
   2   5   0       32.98       36.31      1.20 o
   3   5   0      110.25      112.97      2.04 o
   4   5   0       10.77        7.88      1.18 o
   5   5   0      448.51      442.11      5.21 o
   6   5   0       16.27       16.55      2.19 o
   7   5   0        9.65        9.51      2.63 o
   8   5   0        2.64        3.90      2.76 o
   9   5   0        2.05        3.48      3.45 o
   0   6   0      227.21      207.22      3.96 o
   1   6   0     1096.39     1048.48      9.23 o
   2   6   0      182.91      168.15      2.10 o
   3   6   0       56.66       47.33      1.42 o
   4   6   0      579.74      576.96      5.89 o
   5   6   0        1.51        1.68      1.30 o
   6   6   0        0.52       -0.22      1.73 o
   7   6   0       71.70       62.87      3.87 o
   8   6   0       90.60       86.57      4.78 o
   9   6   0        0.44        3.58      3.23 o
   1   7   0      272.42      285.37      3.10 o
   2   7   0     1669.47     1640.14     12.20 o
   3   7   0      239.07      251.98      3.26 o
   4   7   0      173.40      170.26      2.85 o
   5   7   0       40.67       42.22      1.84 o
   6   7   0       18.50       17.82      2.22 o
   7   7   0       40.06       42.80      3.86 o
   8   7   0       55.74       57.77      4.26 o
   9   7   0       32.60       30.30      4.12 o
   0   8   0        0.04        5.57      1.02 o
   1   8   0       20.61       24.71      0.95 o
   2   8   0        1.11        2.35      0.76 o
   3   8   0        1.26        1.57      0.94 o
   4   8   0      434.66      449.36      5.02 o
   5   8   0      219.27      217.06      3.53 o
   6   8   0        4.91        4.56      1.96 o
   7   8   0       41.88       41.80      3.87 o
   8   8   0       20.22       26.76      3.55 o
   9   8   0        5.74        8.83      3.50 o
   1   9   0     1845.87     1874.79     14.69 o
   2   9   0      335.03      337.35      3.76 o
   3   9   0       45.46       53.12      1.70 o
   4   9   0       67.71       69.27      2.04 o
   5   9   0       25.27       31.77      1.80 o
   6   9   0       12.18       11.12      2.41 o
   7   9   0       10.82        8.02      2.93 o
   8   9   0       30.04       28.87      3.58 o
   9   9   0        3.34        4.98      3.25 o
   0  10   0      123.71      125.65      2.58 o
   1  10   0      391.16      441.78      4.30 o
   2  10   0      143.55      142.54      2.63 o
   3  10   0     1270.27     1358.68     12.30 o
   4  10   0        0.01        0.42      1.12 o
   5  10   0        2.52        1.63      1.32 o
   6  10   0       48.82       51.23      3.41 o
   7  10   0       34.68       37.88      3.86 o
   8  10   0       10.71       11.06      3.18 o
   9  10   0        8.52       14.08      4.06 o
   1  11   0        0.82        0.38      0.77 o
   2  11   0      652.30      683.93      7.37 o
   3  11   0        0.14       -1.04      1.04 o
   4  11   0       35.76       40.29      1.75 o
   5  11   0        0.01        0.07      1.25 o
   6  11   0        5.74        5.32      2.40 o
   7  11   0        7.10        8.28      3.00 o
   8  11   0       31.75       33.19      4.59 o
   9  11   0        8.94       11.41      4.03 o
   0  12   0     2805.26     2894.52     32.27 o
   1  12   0        0.07        0.08      0.80 o
   2  12   0      548.03      546.09      6.04 o
   3  12   0       69.81       68.29      2.00 o
   4  12   0       40.46       58.61      1.99 o
   5  12   0        0.23       -1.32      1.32 o
   6  12   0       41.83       48.78      3.78 o
   7  12   0       41.72       38.29      4.01 o
   8  12   0        3.65        6.87      3.32 o
   1  13   0     1165.57     1199.88     11.90 o
   2  13   0      186.37      184.71      3.05 o
   3  13   0       14.66       14.80      1.34 o
   4  13   0      300.11      312.67      4.49 o
   5  13   0       15.68       18.65      2.14 o
   6  13   0       68.70       72.66      4.44 o
   7  13   0       18.62       16.55      3.32 o
   8  13   0       17.00       14.93      4.17 o
   0  14   0     1903.14     2063.85     25.54 o
   1  14   0      305.94      355.56      4.46 o
   2  14   0       26.12       21.40      1.39 o
   3  14   0      322.28      339.74      4.70 o
   4  14   0       15.89       14.20      1.57 o
   5  14   0        0.66        0.01      1.65 o
   6  14   0       65.37       66.02      4.23 o
   7  14   0       36.02       38.39      4.05 o
   8  14   0        6.59        8.07      3.47 o
   1  15   0        1.00        3.57      1.01 o
   2  15   0      289.76      324.11      4.42 o
   3  15   0        0.10        0.93      1.23 o
   4  15   0       11.73       11.66      1.52 o
   5  15   0       97.19      104.30      3.76 o
   6  15   0        0.38        3.90      2.53 o
   7  15   0        3.88        5.47      3.05 o
   8  15   0        0.82       -2.15      3.13 o
   0  16   0      147.70      147.23      5.77 o
   1  16   0      294.87      348.46      4.42 o
   2  16   0        3.21        3.99      1.22 o
   3  16   0        0.08       -1.18      1.18 o
   4  16   0       28.95       32.71      2.30 o
   5  16   0       17.41       19.38      2.59 o
   6  16   0       35.98       42.42      4.25 o
   7  16   0       21.16       14.79      3.47 o
   8  16   0        7.01        1.59      3.46 o
   1  17   0       19.41       35.05      1.61 o
   2  17   0      180.85      171.49      3.14 o
   3  17   0       10.43       11.87      1.46 o
   4  17   0       21.84       25.00      1.96 o
   5  17   0        0.26        2.15      2.10 o
   6  17   0      256.09      247.11      7.64 o
   7  17   0        2.48        1.87      2.99 o
   8  17   0        4.93        5.49      3.55 o
   0  18   0      485.76      552.09      8.78 o
   1  18   0      762.30      763.24      8.27 o
   2  18   0        4.16        3.99      1.28 o
   3  18   0       22.93       24.02      1.73 o
   4  18   0       21.77       21.92      2.44 o
   5  18   0      182.83      181.57      8.10 o
   6  18   0       16.82       19.68      3.36 o
   7  18   0        7.23        5.61      3.22 o
   8  18   0        2.90        6.37      4.48 o
   1  19   0      139.56      150.70      2.99 o
   2  19   0       86.38       84.29      2.19 o
   3  19   0       20.13       23.13      1.83 o
   4  19   0      110.24      113.47      4.26 o
   5  19   0      156.43      159.11      6.77 o
   6  19   0       22.32       22.98      4.04 o
   7  19   0       11.35       11.46      3.42 o
   8  19   0        0.00        0.43      3.92 o
   0  20   0       73.00       81.31      3.28 o
   1  20   0        0.15        2.34      1.26 o
   2  20   0       48.53       52.38      2.12 o
   3  20   0       44.34       49.71      2.35 o
   4  20   0       73.15       80.15      4.43 o
   5  20   0       45.64       54.58      4.63 o
   6  20   0        2.26        0.72      3.24 o
   7  20   0        0.92        5.76      3.75 o
   8  20   0        4.17        6.31      6.38 o
   1  21   0      351.67      346.64      4.87 o
   2  21   0       69.59       58.85      2.33 o
   3  21   0      243.59      249.93      5.64 o
   4  21   0        2.62        0.29      2.47 o
   5  21   0       94.00       96.84      5.70 o
   6  21   0      172.92      160.01      7.52 o
   7  21   0        8.56        5.57      4.27 o
   0  22   0      157.52      153.70      4.52 o
   1  22   0       17.17       20.80      1.73 o
   2  22   0       12.72       17.01      1.79 o
   3  22   0      579.21      560.17     10.57 o
   4  22   0      203.78      198.63      7.38 o
   5  22   0       50.90       43.08      4.51 o
   6  22   0       25.33       28.33      4.83 o
   7  22   0       12.51        9.25      4.23 o
   1  23   0      351.52      332.19      5.41 o
   2  23   0      753.15      721.75     11.61 o
   3  23   0        1.29       -0.46      2.07 o
   4  23   0        4.50        5.54      2.98 o
   5  23   0        2.46        2.52      3.07 o
   6  23   0        5.65        5.15      3.40 o
   7  23   0        4.99        5.46      3.95 o
   0  24   0        6.63        2.32      2.33 o
   1  24   0      199.27      197.71      4.70 o
   2  24   0       80.53       80.88      4.29 o
   3  24   0       40.04       46.38      4.20 o
   4  24   0        4.46        7.50      3.51 o
   5  24   0        3.47        3.36      3.23 o
   6  24   0        2.47        5.03      3.65 o
   7  24   0        0.11        2.31      4.74 o
   1  25   0       69.15       73.67      3.91 o
   2  25   0       12.94       16.71      3.45 o
   3  25   0        5.49        5.54      2.81 o
   4  25   0        3.79        6.38      3.19 o
   5  25   0        4.89        5.93      4.27 o
   6  25   0        2.62        3.19      3.74 o
   7  25   0        3.08        3.36      6.17 o
   0  26   0      336.64      302.35     12.64 o
   1  26   0       31.87       34.71      4.17 o
   2  26   0       56.60       65.66      4.71 o
   3  26   0       56.97       53.79      4.52 o
   4  26   0       60.77       64.86      5.18 o
   5  26   0        1.77        3.84      3.37 o
   6  26   0        5.12        0.10      3.62 o
   7  26   0        5.78       -0.75      5.84 o
   1  27   0      130.96      121.49     12.41 o
   2  27   0      122.26      118.13      6.11 o
   3  27   0        2.30        5.61      3.13 o
   4  27   0       39.96       47.82      4.78 o
   5  27   0        0.62       -0.20      3.50 o
   6  27   0        7.25        9.53      4.15 o
   0  28   0       56.18       52.82      6.53 o
   1  28   0      100.29       93.18      5.63 o
   2  28   0      113.66      107.21      5.85 o
   3  28   0       53.51       65.55      5.20 o
   4  28   0       16.83       21.78      7.66 o
   5  28   0        3.26        7.47      3.82 o
   6  28   0        6.35        7.76      6.32 o
   1  29   0      100.75       93.89      5.72 o
   2  29   0      149.98      136.99      6.70 o
   3  29   0       38.11       22.64      3.92 o
   4  29   0       54.35       49.43      5.09 o
   5  29   0       10.18        5.51      3.97 o
   6  29   0       11.78       12.90     10.34 o
   0  30   0        9.77       17.45      8.96 o
   1  30   0        0.85       -0.39      2.93 o
   2  30   0       10.86       15.95      3.68 o
   3  30   0        1.99       -1.12      3.59 o
   4  30   0        4.16        1.58      3.45 o
   5  30   0        2.39       -1.94      3.72 o
   6  30   0        0.31       -5.19      5.19 o
   1  31   0        2.04        2.89      3.19 o
   2  31   0        2.73        1.76      3.26 o
   3  31   0        9.60        9.94      3.82 o
   4  31   0        0.15        1.52      3.52 o
   5  31   0       14.06        9.89      8.36 o
   0  32   0        1.05        4.15      5.43 o
   1  32   0        0.36        2.86      3.40 o
   2  32   0       16.05       15.04      3.88 o
   3  32   0        3.72       10.15      3.89 o
   4  32   0        0.56        0.44      3.72 o
   5  32   0        0.86        0.53      6.59 o
   1  33   0        5.88        9.12      4.67 o
   2  33   0        1.68        2.49      3.54 o
   3  33   0       12.74       22.63      4.58 o
   4  33   0        1.42        5.58      4.65 o
   5  33   0        1.47       -3.79      5.67 o
   0  34   0       90.18      107.05     14.08 o
   1  34   0        3.18        3.38      3.67 o
   2  34   0        0.43       -1.75      3.55 o
   3  34   0        0.77        1.56      3.75 o
   4  34   0       11.04       17.82      9.28 o
   1  35   0       16.85       18.72      6.46 o
   2  35   0        3.19        3.84      3.90 o
   3  35   0        2.35       -1.11      5.51 o
   4  35   0       10.93       10.30     19.07 o
   0  36   0       26.34       23.16      6.78 o
   1  36   0        1.45        0.19      4.32 o
   2  36   0        0.20        0.14      4.87 o
   3  36   0        9.72        5.29      6.00 o
   1  37   0        6.88        8.45      6.25 o
   2  37   0        8.69        1.56      6.07 o
   0  38   0        3.72       -5.77      7.91 o
   1  38   0        1.99        2.25      6.42 o
   2  38   0       10.28       13.45      7.00 o
  -9   1   1        4.57        9.30      3.82 o
  -8   1   1       21.03       26.05      4.18 o
  -7   1   1       65.27       69.10      3.98 o
  -6   1   1       88.31       89.53      2.56 o
  -5   1   1       31.27       33.41      1.53 o
  -4   1   1       37.18       48.04      1.42 o
  -3   1   1      133.53      131.75      1.83 o
  -2   1   1        1.68        2.42      0.62 o
  -1   1   1      801.44      806.34      5.35 o
   0   1   1     2587.27     2637.75     22.00 o
   1   1   1    15061.58    14791.80     94.82 o
   2   1   1      386.67      312.11      3.09 o
   3   1   1       18.17       17.90      1.03 o
   4   1   1      318.60      298.11      3.74 o
   5   1   1       12.49       16.10      1.61 o
   6   1   1       38.71       34.64      3.03 o
   7   1   1        2.22       -0.56      2.23 o
   8   1   1        3.72       12.40      3.69 o
  -9   2   1        0.85        3.47      4.08 o
  -8   2   1       49.04       47.62      3.82 o
  -7   2   1        4.16        6.84      2.12 o
  -6   2   1        9.89        9.98      1.59 o
  -5   2   1        0.06        0.62      1.04 o
  -4   2   1      203.13      208.24      2.72 o
  -3   2   1       30.65       24.87      0.97 o
  -2   2   1     3632.36     3564.75     23.20 o
  -1   2   1       47.43       33.96      0.63 o
   0   2   1       15.17       14.34      0.44 o
   1   2   1    27286.85    26422.93    173.53 o
   2   2   1     1043.86     1055.96      8.21 o
   3   2   1      131.94      119.62      2.05 o
   4   2   1      167.89      160.10      2.82 o
   5   2   1        6.55        7.61      1.45 o
   6   2   1       68.34       70.64      3.43 o
   7   2   1       11.09       11.40      2.89 o
   8   2   1        1.60        4.06      3.62 o
  -9   3   1        2.24        5.85      4.36 o
  -8   3   1        6.17        6.08      2.68 o
  -7   3   1       37.10       39.97      2.89 o
  -6   3   1       37.89       35.38      1.94 o
  -5   3   1        3.42        4.16      1.32 o
  -4   3   1     2473.94     2555.18     19.47 o
  -3   3   1     2721.56     2807.68     19.79 o
  -2   3   1       46.69       35.62      0.90 o
  -1   3   1      384.85      435.74      3.07 o
   0   3   1      529.32      476.90      3.80 o
   1   3   1     1797.05     1822.70     13.16 o
   2   3   1      376.69      344.43      3.35 o
   3   3   1      516.09      493.32      4.68 o
   4   3   1        0.10       -1.12      1.12 o
   5   3   1       12.06       16.86      1.64 o
   6   3   1       49.99       54.54      3.14 o
   7   3   1        0.50        0.02      2.53 o
   8   3   1       13.74       16.13      3.86 o
  -9   4   1        4.06        0.93      4.05 o
  -8   4   1       23.11       20.11      3.14 o
  -7   4   1      180.46      190.69      5.11 o
  -6   4   1      367.15      362.19      5.24 o
  -5   4   1       20.19       22.14      1.53 o
  -4   4   1        0.65       -0.96      0.96 o
  -3   4   1      902.67      965.50      7.68 o
  -2   4   1      144.31      149.05      1.67 o
  -1   4   1      107.58      106.30      1.11 o
   0   4   1     3671.00     3600.90     25.32 o
   1   4   1       11.00        9.95      1.31 o
   2   4   1      117.14      109.39      1.74 o
   3   4   1        0.53       -0.85      0.85 o
   4   4   1        0.68       -1.07      1.07 o
   5   4   1      151.85      148.00      3.70 o
   6   4   1       32.94       28.53      2.67 o
   7   4   1        0.34       -1.19      2.27 o
   8   4   1        1.36        3.99      3.40 o
  -9   5   1        0.18        2.33      3.68 o
  -8   5   1       67.65       67.80      4.25 o
  -7   5   1      275.00      273.33      6.10 o
  -6   5   1       30.69       33.47      2.07 o
  -5   5   1      216.61      226.59      3.61 o
  -4   5   1      226.17      256.08      3.30 o
  -3   5   1      249.46      243.38      2.74 o
  -2   5   1      540.69      527.27      4.15 o
  -1   5   1       56.34       57.99      1.05 o
   0   5   1      785.73      755.82      5.46 o
   1   5   1      597.48      655.04      5.08 o
   2   5   1      242.04      260.73      2.87 o
   3   5   1      117.84      100.40      2.05 o
   4   5   1        4.85        3.98      1.19 o
   5   5   1       11.00       12.81      1.78 o
   6   5   1        0.07        2.79      2.03 o
   7   5   1       10.98       12.59      2.77 o
   8   5   1       12.58       10.77      3.74 o
  -9   6   1       13.07       10.32      4.23 o
  -8   6   1       74.21       80.72      5.05 o
  -7   6   1        0.00        4.61      2.00 o
  -6   6   1      111.19      108.14      3.07 o
  -5   6   1       52.67       60.06      2.05 o
  -4   6   1        7.62        6.78      1.11 o
  -3   6   1       86.82       95.94      1.71 o
  -2   6   1      425.60      443.81      3.88 o
  -1   6   1     1982.47     1958.86     13.42 o
   0   6   1      146.92      140.67      1.56 o
   1   6   1        3.25        1.75      0.68 o
   2   6   1       65.81       75.41      1.56 o
   3   6   1       72.21       65.22      1.87 o
   4   6   1        9.72       10.18      1.33 o
   5   6   1       57.61       58.20      2.34 o
   6   6   1      103.11       95.69      5.04 o
   7   6   1        7.77        7.22      2.71 o
   8   6   1       11.36       20.43      4.13 o
  -9   7   1        0.04        3.27      3.67 o
  -8   7   1        0.48        4.62      2.63 o
  -7   7   1       91.08      101.06      4.85 o
  -6   7   1      146.28      148.02      3.71 o
  -5   7   1       61.56       62.44      2.09 o
  -4   7   1      654.99      669.20      6.85 o
  -3   7   1      681.50      713.87      6.27 o
  -2   7   1        0.60       -0.65      0.65 o
  -1   7   1      865.95      844.86      6.02 o
   0   7   1        1.94        4.63      0.57 o
   1   7   1       15.95       16.83      0.85 o
   2   7   1       35.35       41.56      1.24 o
   3   7   1       12.59       12.09      1.14 o
   4   7   1        9.17        7.75      1.31 o
   5   7   1       87.82       76.79      3.25 o
   6   7   1        3.89        5.19      2.17 o
   7   7   1        6.46       13.09      2.77 o
   8   7   1       12.54       10.32      3.78 o
  -9   8   1        3.78        6.95      3.91 o
  -8   8   1        0.00       -0.90      2.48 o
  -7   8   1       17.35       26.22      3.58 o
  -6   8   1       54.81       56.13      2.59 o
  -5   8   1        0.19       -0.58      1.16 o
  -4   8   1      135.14      143.06      2.67 o
  -3   8   1      224.92      242.78      3.01 o
  -2   8   1      520.25      587.37      5.14 o
  -1   8   1      408.52      421.79      3.39 o
   0   8   1       52.73       52.05      1.02 o
   1   8   1       89.07       75.32      1.40 o
   2   8   1       56.51       54.65      1.58 o
   3   8   1      215.92      232.79      3.19 o
   4   8   1        2.54        3.72      1.21 o
   5   8   1       23.46       25.06      3.19 o
   6   8   1        1.07       -0.09      2.09 o
   7   8   1        7.71        7.28      2.70 o
   8   8   1        6.05        3.75      3.64 o
  -9   9   1        5.24        4.40      3.78 o
  -8   9   1       46.00       49.63      3.95 o
  -7   9   1      227.44      220.46      6.40 o
  -6   9   1       70.02       71.28      2.96 o
  -5   9   1       23.71       24.02      1.65 o
  -4   9   1      220.04      207.66      3.25 o
  -3   9   1     1542.49     1691.22     14.12 o
  -2   9   1      199.26      238.95      2.72 o
  -1   9   1     1779.06     1821.56     13.07 o
   0   9   1     1060.14     1068.33      7.78 o
   1   9   1        7.68       10.11      0.81 o
   2   9   1      139.10      136.65      2.21 o
   3   9   1      506.64      552.04      7.43 o
   4   9   1      175.90      177.48      3.28 o
   5   9   1        6.21       10.28      2.07 o
   6   9   1        0.52       -0.38      2.10 o
   7   9   1        1.03        3.62      2.72 o
   8   9   1       12.46       11.31      3.94 o
  -9  10   1        1.23        0.98      3.56 o
  -8  10   1       87.18       90.55      7.29 o
  -7  10   1        9.56        8.77      2.62 o
  -6  10   1       16.85       11.46      2.24 o
  -5  10   1       88.80       87.49      2.46 o
  -4  10   1      140.57      137.75      2.78 o
  -3  10   1       43.41       69.12      1.75 o
  -2  10   1      495.49      506.67      5.02 o
  -1  10   1      647.13      697.99      5.75 o
   0  10   1      755.95      752.91      5.94 o
   1  10   1     1207.47     1274.05     10.06 o
   2  10   1        5.23        4.88      1.02 o
   3  10   1      196.63      192.91      3.17 o
   4  10   1       14.93       15.01      1.37 o
   5  10   1       83.00       82.48      3.53 o
   6  10   1       13.48       11.67      3.44 o
   7  10   1        3.62        4.19      2.75 o
   8  10   1        2.35        0.21      3.84 o
  -9  11   1        0.04       -3.44      3.44 o
  -8  11   1        2.47        2.32      2.94 o
  -7  11   1       34.81       33.17      3.36 o
  -6  11   1       51.46       48.75      3.50 o
  -5  11   1        6.87        5.28      1.39 o
  -4  11   1        0.27        1.05      1.12 o
  -3  11   1      581.85      620.49      6.18 o
  -2  11   1      234.51      292.83      3.47 o
  -1  11   1      432.17      437.40      4.11 o
   0  11   1     1309.10     1411.20     10.72 o
   1  11   1      208.65      211.76      2.68 o
   2  11   1     1064.53     1091.70     10.11 o
   3  11   1       40.57       49.24      1.89 o
   4  11   1       81.35       88.61      2.47 o
   5  11   1       12.26       13.48      2.21 o
   6  11   1        1.80       -0.89      2.26 o
   7  11   1       10.38       15.34      3.76 o
   8  11   1        1.71        0.58      3.73 o
  -9  12   1        0.43        5.44      3.92 o
  -8  12   1        2.49        3.45      3.44 o
  -7  12   1       18.48       19.41      2.98 o
  -6  12   1       44.72       46.83      3.30 o
  -5  12   1      209.75      209.11      3.81 o
  -4  12   1        2.02       -0.07      1.13 o
  -3  12   1       27.93       45.21      1.58 o
  -2  12   1     1362.61     1490.34     13.16 o
  -1  12   1      486.45      495.82      4.48 o
   0  12   1      525.13      562.38      4.90 o
   1  12   1       13.27       23.39      1.10 o
   2  12   1       11.48       16.76      1.28 o
   3  12   1        1.14       -0.29      1.06 o
   4  12   1      209.58      205.98      3.62 o
   5  12   1       18.87       19.26      2.35 o
   6  12   1        0.76        4.87      2.51 o
   7  12   1        9.35        8.16      4.06 o
   8  12   1       14.09       12.63      4.69 o
  -9  13   1        5.44        3.87      3.94 o
  -8  13   1        3.06        0.28      3.37 o
  -7  13   1       51.94       53.47      5.07 o
  -6  13   1      103.59      106.40      5.07 o
  -5  13   1        4.14        6.62      1.54 o
  -4  13   1        0.65        2.02      1.27 o
  -3  13   1        6.37        0.55      0.99 o
  -2  13   1      147.57      168.09      2.65 o
  -1  13   1      260.85      277.70      3.01 o
   0  13   1      288.98      304.47      3.16 o
   1  13   1      744.58      772.03      6.98 o
   2  13   1       49.41       49.88      1.70 o
   3  13   1       35.49       38.88      2.25 o
   4  13   1       25.49       30.15      1.91 o
   5  13   1        1.34        2.85      2.03 o
   6  13   1        5.39        5.14      2.58 o
   7  13   1        0.18       -1.77      3.15 o
   8  13   1       14.39       18.14      5.13 o
  -9  14   1        4.37        6.29      4.89 o
  -8  14   1        4.96        5.83      3.47 o
  -7  14   1        0.29        4.33      2.68 o
  -6  14   1      198.78      196.61      5.44 o
  -5  14   1      236.84      240.23      4.37 o
  -4  14   1      122.40      122.25      2.83 o
  -3  14   1       69.38       89.79      2.30 o
  -2  14   1       28.37       36.38      1.44 o
  -1  14   1      227.46      275.64      3.61 o
   0  14   1        1.45        2.51      0.77 o
   1  14   1       56.46       57.05      1.54 o
   2  14   1      227.60      268.19      4.54 o
   3  14   1      174.91      173.44      3.74 o
   4  14   1        1.67        0.26      1.44 o
   5  14   1       53.76       55.58      3.42 o
   6  14   1        4.96        3.68      2.62 o
   7  14   1        0.11        4.07      3.41 o
   8  14   1        1.96        2.64      4.45 o
  -9  15   1        0.01        0.86      7.75 o
  -8  15   1        3.93        9.96      3.81 o
  -7  15   1       54.62       49.57      4.59 o
  -6  15   1        2.28        3.88      2.08 o
  -5  15   1       22.60       25.65      2.12 o
  -4  15   1       22.15       25.61      1.73 o
  -3  15   1      174.37      159.76      3.17 o
  -2  15   1      336.30      354.19      4.53 o
  -1  15   1      223.48      243.49      3.01 o
   0  15   1      538.03      597.81      5.61 o
   1  15   1      351.51      360.92      4.15 o
   2  15   1       51.99       66.35      2.97 o
   3  15   1       32.69       36.73      2.21 o
   4  15   1        0.18       -0.32      1.70 o
   5  15   1       14.20       14.16      2.52 o
   6  15   1        1.79        1.66      2.67 o
   7  15   1       83.14       81.93      7.37 o
   8  15   1        2.85        7.03      4.63 o
  -8  16   1        0.09       -2.90      3.22 o
  -7  16   1        3.44        7.38      2.96 o
  -6  16   1        9.93        5.67      2.49 o
  -5  16   1      307.05      289.07      5.46 o
  -4  16   1        6.68        8.19      1.58 o
  -3  16   1        5.90        5.68      1.35 o
  -2  16   1        3.60        2.09      1.02 o
  -1  16   1       38.26       37.60      1.32 o
   0  16   1      455.10      442.74      4.73 o
   1  16   1      655.78      734.56      7.12 o
   2  16   1      262.50      256.13      3.87 o
   3  16   1       15.74       20.19      1.88 o
   4  16   1        4.69        1.50      2.01 o
   5  16   1        0.26       -0.67      2.26 o
   6  16   1       63.20       65.72      4.49 o
   7  16   1        3.46        4.64      3.72 o
   8  16   1        0.31        0.69      4.32 o
  -8  17   1        1.08        2.28      3.66 o
  -7  17   1        0.13       -0.39      2.59 o
  -6  17   1        8.45        8.43      2.55 o
  -5  17   1       21.05       20.24      2.27 o
  -4  17   1      844.11      844.41      9.69 o
  -3  17   1      321.75      309.09      4.72 o
  -2  17   1        3.82        4.45      1.12 o
  -1  17   1      232.40      260.69      3.58 o
   0  17   1       29.92       33.49      1.63 o
   1  17   1        9.49       15.56      1.18 o
   2  17   1      130.65      113.31      2.44 o
   3  17   1      105.74      113.86      2.89 o
   4  17   1        6.99        8.44      2.27 o
   5  17   1        0.31       -3.67      3.67 o
   6  17   1        2.15        1.15      2.75 o
   7  17   1        1.05       -1.17      5.10 o
  -8  18   1        0.29       -3.38      3.38 o
  -7  18   1       19.06       20.50      3.40 o
  -6  18   1       10.97       12.14      2.77 o
  -5  18   1      149.40      153.20      4.98 o
  -4  18   1       23.93       19.28      2.17 o
  -3  18   1        4.64        5.09      1.45 o
  -2  18   1        8.58        8.07      1.20 o
  -1  18   1       42.31       45.08      1.64 o
   0  18   1        2.39        3.65      1.20 o
   1  18   1       37.40       47.15      1.63 o
   2  18   1      105.31      115.86      2.52 o
   3  18   1       39.76       34.36      2.21 o
   4  18   1       13.48       12.70      2.53 o
   5  18   1       32.55       30.98      3.80 o
   6  18   1       20.22       24.74      5.44 o
   7  18   1        2.29        3.44      8.15 o
  -8  19   1        6.50        5.29      5.45 o
  -7  19   1       36.99       40.74      4.67 o
  -6  19   1        1.83        2.96      2.44 o
  -5  19   1      259.87      256.61      6.82 o
  -4  19   1       46.21       42.47      2.66 o
  -3  19   1       44.18       46.16      2.20 o
  -2  19   1       18.21       20.50      1.47 o
  -1  19   1       67.86       78.49      2.11 o
   0  19   1      664.39      689.61      8.98 o
   1  19   1      165.29      183.91      2.97 o
   2  19   1        2.22        1.28      1.17 o
   3  19   1        0.53        0.33      1.61 o
   4  19   1       68.42       81.55      4.00 o
   5  19   1        0.86        0.81      2.76 o
   6  19   1        0.00        2.30      5.29 o
   7  19   1       70.92       70.84      8.55 o
  -8  20   1        0.27       -2.47      4.14 o
  -7  20   1        1.04        0.22      3.44 o
  -6  20   1       49.37       48.69      4.67 o
  -5  20   1      396.97      358.36      8.27 o
  -4  20   1        5.48        5.44      1.94 o
  -3  20   1       13.24       14.50      1.79 o
  -2  20   1      740.15      713.61      8.45 o
  -1  20   1       50.75       45.73      1.77 o
   0  20   1       15.00       27.33      1.76 o
   1  20   1       33.06       38.24      1.80 o
   2  20   1      151.46      145.40      2.95 o
   3  20   1        0.86        3.71      1.73 o
   4  20   1       11.73        9.03      2.34 o
   5  20   1       68.42       75.82      5.36 o
   6  20   1      117.72      114.25      7.83 o
   7  20   1        6.49       16.63      6.20 o
  -8  21   1        0.25        1.33      5.60 o
  -7  21   1        1.85        0.37      4.15 o
  -6  21   1       68.49       58.29      4.97 o
  -5  21   1        6.77        5.18      2.82 o
  -4  21   1      193.50      183.96      5.04 o
  -3  21   1      382.00      363.33      6.46 o
  -2  21   1       49.84       66.78      2.50 o
  -1  21   1      112.65      120.35      2.62 o
   0  21   1       43.29       39.61      2.03 o
   1  21   1       31.18       40.72      1.69 o
   2  21   1        3.53        2.40      1.36 o
   3  21   1       72.56       77.38      3.36 o
   4  21   1       39.26       38.73      3.93 o
   5  21   1       10.58        8.29      3.07 o
   6  21   1        2.32        5.00      6.03 o
   7  21   1        8.69        9.67      5.96 o
  -8  22   1       15.56       19.71      7.10 o
  -7  22   1        0.05       -3.81      3.81 o
  -6  22   1        7.20        8.65      3.38 o
  -5  22   1       39.49       38.37      3.81 o
  -4  22   1       95.34       89.92      4.44 o
  -3  22   1       22.45       23.52      2.45 o
  -2  22   1      256.27      265.57      5.11 o
  -1  22   1      657.67      609.13      8.77 o
   0  22   1       52.86       46.45      2.32 o
   1  22   1        4.69        5.45      1.39 o
   2  22   1       43.92       42.46      2.64 o
   3  22   1       40.08       40.56      2.79 o
   4  22   1        0.04        2.27      2.40 o
   5  22   1        1.68       -2.79      2.79 o
   6  22   1        1.25       -2.69      3.43 o
   7  22   1        0.91        0.83      5.49 o
  -7  23   1        4.96        1.10      4.29 o
  -6  23   1        2.70        1.05      3.57 o
  -5  23   1       31.41       32.80      4.71 o
  -4  23   1      154.68      149.28      5.38 o
  -3  23   1       78.96       74.86      3.67 o
  -2  23   1       24.77       26.35      2.47 o
  -1  23   1       15.18       27.11      2.08 o
   0  23   1       73.97       79.59      3.93 o
   1  23   1        0.07       -1.66      1.66 o
   2  23   1      129.02      132.47      3.59 o
   3  23   1       61.88       64.14      3.27 o
   4  23   1      150.34      158.70      5.87 o
   5  23   1       14.13       15.21      3.83 o
   6  23   1        1.13        3.64      3.62 o
   7  23   1       17.72       15.59      6.95 o
  -7  24   1        7.36        2.04      4.69 o
  -6  24   1        0.51       -1.30      3.88 o
  -5  24   1       58.30       53.92      4.44 o
  -4  24   1        0.82       -2.48      2.48 o
  -3  24   1       77.94       71.62      4.06 o
  -2  24   1      209.45      207.40      5.49 o
  -1  24   1      181.96      177.30      4.46 o
   0  24   1       91.52       91.13      3.53 o
   1  24   1       13.23       11.38      2.24 o
   2  24   1      181.75      174.83      4.12 o
   3  24   1       15.88       20.72      3.28 o
   4  24   1       91.58       90.23      4.73 o
   5  24   1       44.03       42.42      5.66 o
   6  24   1        7.81        7.42      5.61 o
  -7  25   1        0.55       -4.37      4.37 o
  -6  25   1        0.76       -3.11      3.49 o
  -5  25   1        4.36        3.98      3.21 o
  -4  25   1       18.03       17.28      3.27 o
  -3  25   1       49.97       50.27      3.90 o
  -2  25   1       14.12       16.28      2.57 o
  -1  25   1      123.65      115.64      5.40 o
   0  25   1      506.67      455.97      9.17 o
   1  25   1       87.90       82.50      4.05 o
   2  25   1       22.24       22.86      3.14 o
   3  25   1      295.24      297.30     12.75 o
   4  25   1        3.19        2.23      2.83 o
   5  25   1        0.10        3.40      4.18 o
   6  25   1        0.76        1.99      5.31 o
  -7  26   1        2.97        5.13      9.07 o
  -6  26   1        6.02        7.67      5.55 o
  -5  26   1       29.04       29.20      5.27 o
  -4  26   1        1.78       -1.94      2.73 o
  -3  26   1      110.75      113.84      5.97 o
  -2  26   1       23.14       34.21      3.32 o
  -1  26   1      233.13      224.23      5.88 o
   0  26   1       48.23       60.31      3.65 o
   1  26   1        8.78        7.41      2.82 o
   2  26   1      146.35      129.03     10.53 o
   3  26   1        0.92        4.41      3.14 o
   4  26   1       13.49       12.84      4.26 o
   5  26   1        0.56        5.48      4.27 o
   6  26   1        0.00       -2.57      5.06 o
  -7  27   1       18.15       26.54      7.41 o
  -6  27   1       11.27       14.78      4.78 o
  -5  27   1       32.52       34.31      6.94 o
  -4  27   1        8.47        9.58      3.18 o
  -3  27   1        0.25        0.52      2.89 o
  -2  27   1      227.41      215.71      7.81 o
  -1  27   1       51.73       53.64      3.97 o
   0  27   1        9.28        3.80      2.65 o
   1  27   1        7.04        5.38      3.01 o
   2  27   1       53.89       44.34      4.57 o
   3  27   1        1.04        2.48      3.12 o
   4  27   1        0.06        2.51      3.95 o
   5  27   1       38.24       41.01      6.05 o
   6  27   1        0.48        0.19      5.54 o
  -6  28   1       25.67       24.20      5.73 o
  -5  28   1       10.13       13.32      4.65 o
  -4  28   1        9.71        4.53      6.34 o
  -3  28   1       22.00       18.74      4.47 o
  -2  28   1       24.16       32.95      4.88 o
  -1  28   1      166.33      154.07      6.75 o
   0  28   1       27.27       23.43      3.69 o
   1  28   1       67.25       59.43      4.79 o
   2  28   1       83.08       73.02      5.21 o
   3  28   1       17.66       22.57      4.56 o
   4  28   1        7.13        3.90      5.92 o
   5  28   1        4.20        4.25      4.82 o
  -6  29   1        0.01       -0.21      4.73 o
  -5  29   1        2.02        0.98      4.26 o
  -4  29   1       31.80       35.64      8.42 o
  -3  29   1       19.32       11.50      3.38 o
  -2  29   1       19.21       18.08      3.58 o
  -1  29   1        5.88        8.94      3.23 o
   0  29   1       35.40       28.88      4.01 o
   1  29   1        7.72        4.54      3.15 o
   2  29   1        1.27        5.13      3.23 o
   3  29   1        9.65       13.63      4.38 o
   4  29   1        2.53        4.40      4.23 o
   5  29   1        4.75       14.48      5.96 o
  -6  30   1       11.22       12.93      6.58 o
  -5  30   1        1.77        5.68      4.61 o
  -4  30   1        0.49       -3.71      3.71 o
  -3  30   1       24.08       23.49      4.93 o
  -2  30   1        0.34        4.26      3.25 o
  -1  30   1        9.21       10.83      3.42 o
   0  30   1       33.36       27.89      3.93 o
   1  30   1       20.20       25.14      4.02 o
   2  30   1        2.21       -0.52      4.21 o
   3  30   1       61.69       55.76      6.05 o
   4  30   1       18.71       11.03      4.42 o
   5  30   1        0.38        4.10      6.21 o
  -6  31   1        6.13        2.00      8.87 o
  -5  31   1        0.02       -2.97      4.35 o
  -4  31   1        0.17        5.52      4.79 o
  -3  31   1       20.64       17.40      4.65 o
  -2  31   1        0.38       -1.20      3.76 o
  -1  31   1      130.01      107.03      7.35 o
   0  31   1       47.81       42.34      5.46 o
   1  31   1        3.55        2.34      3.48 o
   2  31   1       22.99       15.71      6.24 o
   3  31   1        7.03        7.20      4.18 o
   4  31   1        0.11        0.36      5.41 o
   5  31   1        8.60        5.48      6.28 o
  -5  32   1        2.36       -1.56      4.43 o
  -4  32   1        9.80       14.85      4.95 o
  -3  32   1        6.76        6.30      4.06 o
  -2  32   1       19.93       30.31      5.68 o
  -1  32   1       28.60       34.47      5.32 o
   0  32   1        1.38        4.58      3.90 o
   1  32   1       76.66       83.96      6.91 o
   2  32   1        3.03        0.03      3.92 o
   3  32   1        8.37       10.51      4.57 o
   4  32   1        2.02       -0.25      5.48 o
  -5  33   1        0.17        6.71      6.24 o
  -4  33   1        2.24       -4.54      4.65 o
  -3  33   1        7.37        6.48      4.54 o
  -2  33   1       13.66       14.79      4.81 o
  -1  33   1        0.20        9.08      4.27 o
   0  33   1        9.43        4.55      4.14 o
   1  33   1       22.05       22.16      5.49 o
   2  33   1        0.38       -2.61      3.97 o
   3  33   1        2.21       -1.30      4.28 o
   4  33   1        0.03        5.34      5.96 o
  -4  34   1        1.56        3.53      5.02 o
  -3  34   1        1.82        3.12      4.45 o
  -2  34   1        6.67       10.06      4.88 o
  -1  34   1        0.47        1.23      4.00 o
   0  34   1        3.64       10.22      4.41 o
   1  34   1        9.29       15.46      5.65 o
   2  34   1       11.05        7.15      4.69 o
   3  34   1        0.01        5.72      4.75 o
  -4  35   1        0.45        9.36      6.43 o
  -3  35   1       50.10       59.51      7.05 o
  -2  35   1        0.03       -0.74      4.31 o
  -1  35   1        0.20        0.84      4.19 o
   0  35   1        0.01       -2.44      4.03 o
   1  35   1        0.42        2.22      4.22 o
   2  35   1        0.16        4.15      5.59 o
   3  35   1        0.51        2.21      5.90 o
  -3  36   1       14.05       21.40      5.88 o
  -2  36   1        5.50        2.96      4.88 o
  -1  36   1       17.97       15.97      5.26 o
   0  36   1        0.00       -2.58      4.16 o
   1  36   1        7.38       11.69      5.80 o
   2  36   1        1.09        3.64      5.81 o
  -3  37   1        0.47       -4.52      8.82 o
  -2  37   1        0.69        6.25      5.07 o
  -1  37   1        4.27        6.37      4.80 o
   0  37   1       29.30       31.24      6.25 o
   1  37   1       17.41       13.01      6.76 o
   2  37   1        0.89        2.27      5.78 o
  -1  38   1        0.32        4.22      6.17 o
   0  38   1        4.44        6.15      5.98 o
  -9   0   2        7.62        7.58      5.09 o
  -8   0   2       33.23       35.61      5.92 o
  -7   0   2      202.46      198.16      6.47 o
  -6   0   2       85.65       88.68      3.78 o
  -5   0   2       47.19       51.31      2.31 o
  -4   0   2        2.53       -1.00      1.00 o
  -3   0   2      280.14      343.16      5.01 o
  -2   0   2       12.91        9.80      1.54 o
  -1   0   2     3673.36     3549.03    147.11 o
   0   0   2       19.37       16.38      2.29 o
   1   0   2      776.58      783.56     11.68 o
   2   0   2      823.78      775.58     11.18 o
   3   0   2       81.44      100.28      3.02 o
   4   0   2       73.26       67.15      3.32 o
   5   0   2        2.76        1.27      2.56 o
   6   0   2        0.68        5.01      3.78 o
   7   0   2       37.06       32.30      5.76 o
   8   0   2        4.66       10.62      7.63 o
  -9   1   2        1.98       -0.82      3.21 o
  -8   1   2        6.89        6.07      2.81 o
  -7   1   2        1.51        3.44      1.70 o
  -6   1   2        1.45       -1.43      1.43 o
  -5   1   2        0.74        0.61      0.97 o
  -4   1   2       62.11       69.27      1.57 o
  -3   1   2      332.92      365.21      3.71 o
  -2   1   2      873.48      925.96      9.58 o
  -1   1   2      138.73      140.38      2.50 o
   0   1   2      859.72      847.75     11.06 o
   1   1   2        9.32       12.61      1.00 o
   2   1   2     4379.80     4116.34     35.73 o
   3   1   2       60.39       64.81      1.89 o
   4   1   2       19.15       22.20      1.68 o
   5   1   2       26.13       25.80      2.92 o
   6   1   2        4.17        3.39      3.18 o
   7   1   2        0.82        3.13      3.09 o
   8   1   2        0.06       10.74      5.50 o
  -9   2   2        0.49       -1.01      3.81 o
  -8   2   2       12.16       11.34      4.12 o
  -7   2   2       36.47       38.09      2.25 o
  -6   2   2       32.06       30.13      1.99 o
  -5   2   2       69.32       66.77      1.88 o
  -4   2   2      222.26      255.70      3.14 o
  -3   2   2      223.52      224.58      2.75 o
  -2   2   2      195.74      199.95      2.18 o
  -1   2   2       50.22       54.57      1.48 o
   0   2   2        0.76        2.06      0.64 o
   1   2   2       91.62       81.06      1.61 o
   2   2   2      259.53      258.07      9.93 o
   3   2   2       42.52       36.45      1.59 o
   4   2   2       15.33       19.02      1.56 o
   5   2   2        8.58        8.55      1.95 o
   6   2   2        2.46        1.91      2.52 o
   7   2   2        3.23        4.98      3.69 o
   8   2   2        0.04        2.21      4.97 o
  -9   3   2        3.22        3.94      4.03 o
  -8   3   2        1.89        1.25      2.43 o
  -7   3   2        0.31        3.58      1.64 o
  -6   3   2      596.28      562.40      7.03 o
  -5   3   2      319.81      334.26      4.01 o
  -4   3   2      128.97      121.95      2.11 o
  -3   3   2       42.42       35.83      1.20 o
  -2   3   2     1759.38     1771.79     16.12 o
  -1   3   2     1071.88     1021.28     21.03 o
   0   3   2       86.23       70.10      1.29 o
   1   3   2     1583.73     1574.17     14.43 o
   2   3   2     2722.39     2592.41     21.33 o
   3   3   2      187.76      168.90      3.00 o
   4   3   2        0.00        0.57      1.29 o
   5   3   2       23.05       21.86      2.22 o
   6   3   2        4.99        4.51      2.46 o
   7   3   2        0.16       -2.34      2.85 o
   8   3   2        0.32       -0.32      4.72 o
  -9   4   2        2.23        0.60      3.32 o
  -8   4   2        1.84       -0.19      2.39 o
  -7   4   2      255.03      244.43      4.60 o
  -6   4   2       21.35       20.56      1.78 o
  -5   4   2        0.29       -1.02      1.02 o
  -4   4   2      254.19      264.13      3.50 o
  -3   4   2     1820.61     1915.70     17.10 o
  -2   4   2      164.95      163.82      2.67 o
  -1   4   2        3.24        3.09      0.55 o
   0   4   2      369.88      357.85      4.13 o
   1   4   2      372.72      355.96      4.24 o
   2   4   2       51.20       67.66      4.70 o
   3   4   2       45.02       37.32      1.66 o
   4   4   2       16.56       18.54      1.87 o
   5   4   2       16.28       15.82      2.06 o
   6   4   2        0.33        0.11      2.38 o
   7   4   2       24.16       21.37      3.81 o
  -9   5   2        9.91        6.80      3.66 o
  -8   5   2       23.68       27.58      3.26 o
  -7   5   2        0.85        1.15      1.62 o
  -6   5   2      488.40      490.39      6.44 o
  -5   5   2      902.65      839.95      8.69 o
  -4   5   2        3.80        1.59      0.91 o
  -3   5   2     1604.22     1675.98     14.52 o
  -2   5   2     1586.44     1656.15     13.08 o
  -1   5   2       43.94       35.83      1.14 o
   0   5   2      156.46      156.92      2.24 o
   1   5   2       87.13       82.18      1.75 o
   2   5   2       92.24       98.08      3.87 o
   3   5   2       29.44       27.92      1.49 o
   4   5   2       38.44       39.87      2.25 o
   5   5   2        0.02        0.85      1.71 o
   6   5   2       53.52       55.02      4.13 o
   7   5   2        2.11        3.62      3.11 o
  -9   6   2        0.47        0.22      3.37 o
  -8   6   2        0.44        3.57      2.62 o
  -7   6   2       75.92       68.92      2.88 o
  -6   6   2      138.52      145.27      3.48 o
  -5   6   2      115.35      118.07      2.66 o
  -4   6   2        2.30        1.07      0.91 o
  -3   6   2      396.71      366.31      4.05 o
  -2   6   2       24.95       26.50      0.87 o
  -1   6   2       35.85       33.07      0.99 o
   0   6   2       36.78       30.16      0.99 o
   1   6   2      154.33      181.33      2.59 o
   2   6   2        1.52       -1.59      1.80 o
   3   6   2        1.43        3.39      1.14 o
   4   6   2       39.14       41.51      2.21 o
   5   6   2        0.28       -0.11      1.87 o
   6   6   2        1.17        6.30      2.63 o
   7   6   2        5.41        9.30      3.35 o
  -9   7   2        8.67       10.79      3.73 o
  -8   7   2       29.90       38.36      3.56 o
  -7   7   2        9.09        8.92      1.85 o
  -6   7   2      192.35      172.14      3.79 o
  -5   7   2      355.08      350.80      4.69 o
  -4   7   2        0.46        1.09      0.92 o
  -3   7   2      912.48      946.69      9.18 o
  -2   7   2      347.94      396.26      4.22 o
  -1   7   2      188.04      209.30      2.36 o
   0   7   2        0.15        0.04      0.62 o
   1   7   2       49.33       54.03      1.43 o
   2   7   2       18.35       16.79      1.44 o
   3   7   2      148.77      152.49      2.84 o
   4   7   2       39.03       42.11      2.29 o
   5   7   2        6.17        6.59      2.35 o
   6   7   2        4.44        6.46      2.57 o
   7   7   2        0.56        1.86      3.09 o
  -9   8   2        0.30        0.02      3.45 o
  -8   8   2        6.93        4.92      2.55 o
  -7   8   2      340.74      335.16      6.36 o
  -6   8   2       12.06        7.07      1.65 o
  -5   8   2       42.20       36.77      1.77 o
  -4   8   2        1.42       -0.90      0.90 o
  -3   8   2       10.33       11.54      1.04 o
  -2   8   2      307.15      332.93      3.79 o
  -1   8   2      137.21      126.03      1.79 o
   0   8   2        2.62        0.89      0.68 o
   1   8   2      288.70      231.84      2.99 o
   2   8   2       59.61       61.62      1.97 o
   3   8   2        1.71        1.97      1.14 o
   4   8   2       25.83       26.11      2.00 o
   5   8   2       32.04       34.73      2.90 o
   6   8   2        1.95        1.41      2.69 o
   7   8   2        6.62        8.97      4.18 o
  -9   9   2        8.47        6.63      3.78 o
  -8   9   2        0.13       -2.29      2.29 o
  -7   9   2       34.69       31.84      2.79 o
  -6   9   2        6.54        8.95      1.70 o
  -5   9   2      229.38      212.93      3.60 o
  -4   9   2       53.61       43.07      1.62 o
  -3   9   2       90.53       90.43      2.02 o
  -2   9   2      900.56      930.42      8.96 o
  -1   9   2      382.58      391.81      4.32 o
   0   9   2       66.97       62.80      1.51 o
   1   9   2        0.89        2.61      0.79 o
   2   9   2       29.80       27.49      1.35 o
   3   9   2       48.56       49.06      2.26 o
   4   9   2        6.40        6.72      1.74 o
   5   9   2        4.62        3.37      2.16 o
   6   9   2       22.44       17.81      3.38 o
   7   9   2        1.46        3.03      3.78 o
  -9  10   2        5.65        8.56      3.78 o
  -8  10   2        0.09        3.58      2.71 o
  -7  10   2        4.38        5.10      2.37 o
  -6  10   2      425.04      409.85      6.18 o
  -5  10   2        5.11        3.28      1.40 o
  -4  10   2        6.76        7.31      1.16 o
  -3  10   2        1.65        0.42      0.87 o
  -2  10   2       36.30       47.75      1.44 o
  -1  10   2      223.40      242.33      3.02 o
   0  10   2      394.87      418.50      4.54 o
   1  10   2      146.46      171.05      3.03 o
   2  10   2       19.35       21.45      1.40 o
   3  10   2       31.64       36.03      1.87 o
   4  10   2       96.09       99.30      4.42 o
   5  10   2        0.45        0.88      1.98 o
   6  10   2        2.22        2.79      2.83 o
   7  10   2        0.64        2.85      4.82 o
  -9  11   2       19.17       28.60      4.68 o
  -8  11   2       20.33       26.96      5.43 o
  -7  11   2        0.11       -1.20      2.11 o
  -6  11   2      112.37      110.61      3.73 o
  -5  11   2       99.39       92.37      2.71 o
  -4  11   2       51.92       55.15      1.85 o
  -3  11   2       16.55       19.24      1.25 o
  -2  11   2      438.77      512.43      5.89 o
  -1  11   2      496.44      521.00      5.23 o
   0  11   2      238.61      208.53      2.89 o
   1  11   2       22.26       21.16      1.44 o
   2  11   2      210.73      213.40      3.89 o
   3  11   2        1.13        1.76      1.34 o
   4  11   2        4.40        7.38      1.75 o
   5  11   2       39.83       33.81      2.81 o
   6  11   2        0.27       -0.60      2.54 o
   7  11   2        0.43       -1.89      3.94 o
  -9  12   2        1.01        1.60      3.64 o
  -8  12   2       12.14        8.94      4.90 o
  -7  12   2       68.30       72.14      4.07 o
  -6  12   2        0.23        0.61      1.59 o
  -5  12   2       85.22       76.93      2.58 o
  -4  12   2      294.21      289.52      4.25 o
  -3  12   2       17.31       16.43      1.32 o
  -2  12   2      147.62      165.91      2.87 o
  -1  12   2       91.20       90.80      1.83 o
   0  12   2       64.12       69.76      1.77 o
   1  12   2      116.94      139.38      2.63 o
   2  12   2       24.58       22.76      1.51 o
   3  12   2       49.83       53.22      2.27 o
   4  12   2       61.35       65.15      2.94 o
   5  12   2        3.64        3.01      2.07 o
   6  12   2       11.58       11.28      4.37 o
   7  12   2        1.98        1.99      4.22 o
  -9  13   2        0.01       -3.44      3.44 o
  -8  13   2        0.19        5.93      3.30 o
  -7  13   2       15.15       12.68      2.69 o
  -6  13   2        9.83        5.59      1.70 o
  -5  13   2        0.12       -0.99      1.35 o
  -4  13   2      179.92      179.71      4.05 o
  -3  13   2       10.70        8.69      1.25 o
  -2  13   2      171.87      158.28      2.90 o
  -1  13   2      291.07      304.42      3.83 o
   0  13   2       96.51      103.90      2.27 o
   1  13   2      113.23      117.51      2.48 o
   2  13   2        9.36       10.52      1.39 o
   3  13   2        0.02        0.63      1.43 o
   4  13   2        9.58        9.61      1.93 o
   5  13   2       12.22        8.39      2.61 o
   6  13   2        0.72        3.01      3.10 o
   7  13   2        0.22       -3.36      4.97 o
  -9  14   2        4.97        5.65      4.59 o
  -8  14   2       30.06       29.93      4.42 o
  -7  14   2        5.47        7.56      3.00 o
  -6  14   2       63.78       56.01      2.77 o
  -5  14   2        0.80        1.16      1.45 o
  -4  14   2      337.82      321.98      4.91 o
  -3  14   2        2.48        0.18      1.13 o
  -2  14   2       17.36       17.45      1.33 o
  -1  14   2        1.69        0.11      0.84 o
   0  14   2       26.89       29.03      1.39 o
   1  14   2      109.56      111.59      2.50 o
   2  14   2        7.50        8.13      1.39 o
   3  14   2        8.77        5.86      1.59 o
   4  14   2        6.21        4.07      1.87 o
   5  14   2        2.26        3.42      2.88 o
   6  14   2        6.25        5.33      3.45 o
   7  14   2        4.25        4.54      7.51 o
  -9  15   2        2.11        4.02      4.44 o
  -8  15   2        5.43        2.89      3.39 o
  -7  15   2        0.10       -2.45      2.45 o
  -6  15   2       18.82       23.35      2.55 o
  -5  15   2      316.05      311.00      5.17 o
  -4  15   2        4.23        5.23      1.53 o
  -3  15   2       48.97       59.88      2.22 o
  -2  15   2       17.35       17.31      1.33 o
  -1  15   2       22.29       32.67      1.46 o
   0  15   2       10.13       15.39      1.24 o
   1  15   2       68.14       74.58      2.24 o
   2  15   2      149.46      161.98      3.44 o
   3  15   2        4.95        7.82      1.65 o
   4  15   2        0.00        1.43      1.94 o
   5  15   2        7.97        5.27      2.82 o
   6  15   2        5.80        4.03      3.78 o
   7  15   2        1.35        1.53      4.34 o
  -9  16   2        2.19       -1.83      4.18 o
  -8  16   2        3.80        3.81      3.99 o
  -7  16   2        0.03       -1.41      2.42 o
  -6  16   2        0.27        2.83      2.11 o
  -5  16   2       96.20      109.12      3.19 o
  -4  16   2      194.06      202.37      4.38 o
  -3  16   2      467.29      469.63      6.46 o
  -2  16   2      212.94      224.73      3.96 o
  -1  16   2      114.42      104.63      2.31 o
   0  16   2      469.98      499.57      5.74 o
   1  16   2       10.00       13.86      1.38 o
   2  16   2        3.17        4.41      1.38 o
   3  16   2       35.15       37.78      2.27 o
   4  16   2       50.54       48.06      3.08 o
   5  16   2        0.57       -0.54      2.58 o
   6  16   2       11.21        9.00      4.16 o
   7  16   2        2.43        8.66      7.83 o
  -8  17   2        2.53        4.96      4.07 o
  -7  17   2        0.03        2.81      3.13 o
  -6  17   2      195.01      184.53      5.10 o
  -5  17   2        3.18        3.13      1.67 o
  -4  17   2       62.92       67.92      2.87 o
  -3  17   2       15.54       16.13      1.68 o
  -2  17   2       51.87       58.63      2.22 o
  -1  17   2       17.36       13.89      1.37 o
   0  17   2        6.51        5.84      1.17 o
   1  17   2      342.86      341.82      4.80 o
   2  17   2      243.64      247.53      4.53 o
   3  17   2      129.95      128.25      3.78 o
   4  17   2        1.87        3.02      2.04 o
   5  17   2        6.84        4.22      2.73 o
   6  17   2        0.18        0.07      3.33 o
   7  17   2        4.52       -0.84      4.02 o
  -8  18   2        6.89        6.08      4.31 o
  -7  18   2        0.94        0.50      3.11 o
  -6  18   2        8.46       11.17      2.63 o
  -5  18   2        8.62        8.09      1.92 o
  -4  18   2      904.01      782.30     10.51 o
  -3  18   2      188.12      186.30      3.92 o
  -2  18   2       18.38       21.68      1.70 o
  -1  18   2       32.07       32.60      1.83 o
   0  18   2       16.02       14.58      1.40 o
   1  18   2        0.08        1.89      1.23 o
   2  18   2        0.20        2.52      1.52 o
   3  18   2       12.05       13.71      1.97 o
   4  18   2        8.53       11.06      2.36 o
   5  18   2        6.62        2.06      3.04 o
   6  18   2        0.78       -2.44      3.36 o
  -8  19   2        7.39        9.39      4.70 o
  -7  19   2        2.03        2.84      3.36 o
  -6  19   2       18.98       16.88      3.17 o
  -5  19   2      193.60      164.22      5.04 o
  -4  19   2       14.51       13.93      2.05 o
  -3  19   2      629.60      585.66      8.37 o
  -2  19   2      535.23      512.36      6.81 o
  -1  19   2      129.98      124.85      3.04 o
   0  19   2        4.28        5.65      1.25 o
   1  19   2       12.43       16.58      1.65 o
   2  19   2       29.05       42.27      2.20 o
   3  19   2       47.20       44.88      2.88 o
   4  19   2        0.12       -0.56      2.41 o
   5  19   2        4.67       -1.31      2.83 o
   6  19   2       14.11        7.36      3.77 o
  -8  20   2       20.81       20.15      5.23 o
  -7  20   2       32.33       22.93      5.25 o
  -6  20   2        0.12        0.09      3.41 o
  -5  20   2       37.37       36.85      4.17 o
  -4  20   2      249.47      259.77      5.37 o
  -3  20   2       75.93       63.77      3.01 o
  -2  20   2       19.06       19.16      1.91 o
  -1  20   2      307.13      295.67      4.89 o
   0  20   2      174.26      167.23      3.41 o
   1  20   2       78.36       79.36      2.60 o
   2  20   2       18.40       23.52      1.98 o
   3  20   2        0.14        0.76      1.84 o
   4  20   2        9.99        4.33      2.63 o
   5  20   2        0.00       -1.98      2.95 o
   6  20   2        0.50       -3.34      3.34 o
  -8  21   2        1.61        2.32      5.15 o
  -7  21   2        4.91        4.78      4.19 o
  -6  21   2        5.79       -0.55      4.13 o
  -5  21   2        9.41        5.85      3.48 o
  -4  21   2        1.61        4.58      1.88 o
  -3  21   2        2.50        3.11      1.77 o
  -2  21   2       16.85       17.86      1.93 o
  -1  21   2      146.62      145.23      3.63 o
   0  21   2      150.68      141.18      3.22 o
   1  21   2      160.44      156.88      3.47 o
   2  21   2       24.01       24.72      2.14 o
   3  21   2        1.94        3.65      1.98 o
   4  21   2        0.30       -2.34      2.34 o
   5  21   2       38.52       38.83      4.60 o
   6  21   2        8.11        5.98      3.87 o
  -8  22   2        0.05        2.45      5.43 o
  -7  22   2        6.26       15.51      7.62 o
  -6  22   2        2.80        1.58      3.60 o
  -5  22   2        2.28        2.72      2.31 o
  -4  22   2      424.68      378.63      7.30 o
  -3  22   2      275.00      259.85      5.31 o
  -2  22   2       59.13       59.15      2.68 o
  -1  22   2      264.92      247.30      4.95 o
   0  22   2       15.65       17.18      1.88 o
   1  22   2      129.48      132.52      3.35 o
   2  22   2       22.08       24.17      2.31 o
   3  22   2       79.35       78.99      3.68 o
   4  22   2        3.14        5.28      2.71 o
   5  22   2        1.92        4.26      3.29 o
   6  22   2        3.19       -3.68      3.68 o
  -8  23   2        1.51        1.82      5.67 o
  -7  23   2       13.12       14.72     12.66 o
  -6  23   2        7.73        4.48      4.05 o
  -5  23   2       15.97        7.17      3.01 o
  -4  23   2        0.78       -0.90      2.20 o
  -3  23   2       13.49       10.81      2.26 o
  -2  23   2      147.95      141.23      3.97 o
  -1  23   2        9.87        8.76      1.88 o
   0  23   2       12.23       17.68      1.95 o
   1  23   2      119.58      121.34      3.52 o
   2  23   2        9.81        8.35      2.07 o
   3  23   2       27.21       26.63      2.72 o
   4  23   2       30.34       25.93      3.81 o
   5  23   2       18.27       11.07      3.74 o
   6  23   2       10.76        8.74      4.76 o
  -7  24   2       23.82       24.83      6.74 o
  -6  24   2        6.91       10.97      4.57 o
  -5  24   2       43.13       41.09      4.01 o
  -4  24   2       58.80       63.88      3.73 o
  -3  24   2       72.10       63.35      3.54 o
  -2  24   2       11.69       11.63      2.22 o
  -1  24   2       28.36       31.39      2.42 o
   0  24   2      349.10      321.78      6.91 o
   1  24   2        0.45        2.92      1.67 o
   2  24   2       13.22       11.29      2.15 o
   3  24   2       17.32       19.54      3.49 o
   4  24   2       65.34       63.74      5.03 o
   5  24   2        0.91        1.42      3.90 o
  -7  25   2        0.95        6.14      5.53 o
  -6  25   2        2.70        3.29      4.39 o
  -5  25   2        0.34       -0.54      4.29 o
  -4  25   2       75.00       69.68      3.86 o
  -3  25   2       24.59       24.78      2.83 o
  -2  25   2      212.23      206.27      6.02 o
  -1  25   2      270.92      284.33      7.67 o
   0  25   2        0.74        5.83      2.34 o
   1  25   2       13.90       11.40      2.83 o
   2  25   2        8.45        5.37      3.66 o
   3  25   2       19.25       18.75      4.40 o
   4  25   2        7.69        6.47      4.89 o
   5  25   2       26.93       24.30      6.46 o
  -7  26   2        7.27        5.10      5.84 o
  -6  26   2       17.90       14.85      4.87 o
  -5  26   2        1.79        1.29      3.56 o
  -4  26   2       21.25       23.85      3.56 o
  -3  26   2       42.59       43.85      3.92 o
  -2  26   2        0.20        0.76      2.63 o
  -1  26   2       71.42       76.32      4.45 o
   0  26   2      315.38      285.03      7.81 o
   1  26   2      161.07      152.14      5.82 o
   2  26   2        6.71       10.61      3.46 o
   3  26   2      100.98      107.42      8.96 o
   4  26   2       21.57       21.73      5.79 o
   5  26   2        2.02        6.49      5.33 o
  -7  27   2        0.00       -2.04      5.38 o
  -6  27   2        8.70        8.08      4.95 o
  -5  27   2        7.10        7.27      4.28 o
  -4  27   2        0.02       -4.40      4.40 o
  -3  27   2        0.22       -2.52      2.52 o
  -2  27   2       23.17       15.86      2.88 o
  -1  27   2        4.64        8.14      2.72 o
   0  27   2       77.99       97.91      4.94 o
   1  27   2       55.90       51.60      4.11 o
   2  27   2       65.83       72.08      6.17 o
   3  27   2       26.42       37.08      6.33 o
   4  27   2       16.71       12.78      5.50 o
   5  27   2        0.16        4.33      5.61 o
  -6  28   2        0.82        7.68      5.67 o
  -5  28   2        0.31        0.76      6.31 o
  -4  28   2        2.80        2.24      3.73 o
  -3  28   2       13.91       10.80      3.37 o
  -2  28   2       85.85       80.13      7.43 o
  -1  28   2       24.22       15.79      3.09 o
   0  28   2       16.47       11.80      2.97 o
   1  28   2        0.30        8.74      3.29 o
   2  28   2        4.03        1.26      4.43 o
   3  28   2       11.34       10.06      5.41 o
   4  28   2        2.05        3.80      6.85 o
  -6  29   2       74.47       98.30     20.04 o
  -5  29   2       83.23       97.42      8.75 o
  -4  29   2        0.01        0.23      3.83 o
  -3  29   2        1.40       -1.29      3.78 o
  -2  29   2        1.52       -2.95      3.39 o
  -1  29   2        7.08        6.70      3.27 o
   0  29   2       45.97       38.70      4.41 o
   1  29   2        0.94        0.56      4.32 o
   2  29   2        0.08        3.27      4.66 o
   3  29   2        8.11        6.20      5.02 o
   4  29   2        2.21       -1.87      5.04 o
  -6  30   2        0.11        2.29      5.54 o
  -5  30   2        5.70       11.29      6.56 o
  -4  30   2        2.95       -0.03      4.34 o
  -3  30   2       13.70        8.48      4.53 o
  -2  30   2       15.91       14.81      8.43 o
  -1  30   2        4.18       -1.46      4.00 o
   0  30   2       14.67       20.67      6.58 o
   1  30   2       32.91       21.03      5.78 o
   2  30   2        2.15        1.61      7.57 o
   3  30   2        4.58        7.19      7.91 o
   4  30   2       12.43       13.78      6.00 o
  -5  31   2        0.37       10.38      5.83 o
  -4  31   2        0.39        2.09      5.92 o
  -3  31   2        8.09        6.00      5.67 o
  -2  31   2        0.54       -2.35      4.31 o
  -1  31   2        6.22        2.80      4.81 o
   0  31   2        0.28       -4.80      4.80 o
   1  31   2        3.54        3.10      4.59 o
   2  31   2        3.50        8.89      5.06 o
   3  31   2        0.05       -0.62      5.17 o
  -5  32   2        2.91       -2.05      5.29 o
  -4  32   2        9.84       12.22      5.30 o
  -3  32   2        0.15       -1.73      4.74 o
  -2  32   2        0.07        2.85      4.79 o
  -1  32   2        0.06       -2.43      5.39 o
   0  32   2        4.11        4.25      4.73 o
   1  32   2       21.12       20.48      5.76 o
   2  32   2        1.50        4.30      5.26 o
   3  32   2        3.47        6.78      5.96 o
  -5  33   2       23.72       25.40      6.95 o
  -4  33   2       17.66        9.72      5.69 o
  -3  33   2        0.30       -4.59      4.59 o
  -2  33   2        2.45        1.49      4.86 o
  -1  33   2        1.27       -0.40      4.48 o
   0  33   2       24.74       25.59      9.58 o
   1  33   2        0.32       -5.87      5.87 o
   2  33   2        9.03       10.38      6.13 o
   3  33   2        0.65        4.33      6.03 o
  -4  34   2        1.59       -7.18      7.18 o
  -3  34   2        6.79       -1.60      4.52 o
  -2  34   2        1.68       -1.21      4.99 o
  -1  34   2       20.44       27.18      6.63 o
   0  34   2        0.63       -2.28      5.04 o
   1  34   2        1.68        5.31      6.02 o
   2  34   2        4.77       -0.85      5.24 o
  -3  35   2        2.17        7.62      5.83 o
  -2  35   2        0.28       -1.72      5.11 o
  -1  35   2        1.84        2.70      5.33 o
   0  35   2        1.38        0.92      5.46 o
   1  35   2        6.18        2.97      5.61 o
   2  35   2       28.27       47.61     11.98 o
  -3  36   2       21.25       13.93      6.41 o
  -2  36   2        8.31        7.05      5.77 o
  -1  36   2        3.45       12.52      6.09 o
   0  36   2        0.88        0.83      5.70 o
   1  36   2       19.05        9.01      6.19 o
  -1  37   2       13.10       23.57      6.83 o
  -9   1   3        1.54        7.52      2.80 o
  -8   1   3       23.42       26.97      2.69 o
  -7   1   3       27.70       30.68      2.37 o
  -6   1   3       77.28       72.26      2.74 o
  -5   1   3      105.74       90.84      2.17 o
  -4   1   3       83.54       80.73      1.60 o
  -3   1   3       85.95       85.42      2.02 o
  -2   1   3       12.75       12.19      1.55 o
  -1   1   3       10.84       13.73      1.46 o
   0   1   3      361.30      355.17      4.87 o
   1   1   3       26.62       25.03      1.25 o
   2   1   3        6.08        9.21      1.23 o
   3   1   3      613.87      552.17      7.99 o
   4   1   3       24.04       26.81      2.97 o
   5   1   3        0.02       -3.39      3.39 o
   6   1   3        4.58        2.37      3.36 o
   7   1   3        0.00       -2.02      6.50 o
  -9   2   3      121.34      137.00      5.67 o
  -8   2   3        0.21        0.06      1.99 o
  -7   2   3       14.13       14.77      1.92 o
  -6   2   3      227.57      220.74      4.21 o
  -5   2   3      273.02      273.14      3.59 o
  -4   2   3      106.70      105.14      1.80 o
  -3   2   3        2.29        0.76      0.84 o
  -2   2   3      291.85      306.79      4.96 o
  -1   2   3        2.89        7.30      3.33 o
   0   2   3       30.69       35.24      1.50 o
   1   2   3       57.30       60.95      1.76 o
   2   2   3      402.05      387.53      5.71 o
   3   2   3      246.79      249.52      4.92 o
   4   2   3        0.00        3.23      2.92 o
   5   2   3        9.95       11.46      3.25 o
   6   2   3        0.15        4.21      3.42 o
  -9   3   3        0.17        0.14      2.93 o
  -8   3   3        0.99       -1.03      2.06 o
  -7   3   3       68.35       61.17      2.71 o
  -6   3   3        3.83        3.64      1.55 o
  -5   3   3      488.40      449.11      4.99 o
  -4   3   3      488.66      443.80      4.48 o
  -3   3   3       52.58       55.86      1.72 o
  -2   3   3        0.11       -0.65      0.65 o
  -1   3   3      260.90      273.75      6.18 o
   0   3   3        7.94        8.80      1.32 o
   1   3   3       27.18       29.36      1.37 o
   2   3   3      133.20      131.69      3.37 o
   3   3   3      382.20      353.95      5.99 o
   4   3   3       16.99       23.02      3.50 o
   5   3   3        1.58       -0.31      2.89 o
   6   3   3        4.62        3.19      3.48 o
  -9   4   3        6.14        9.84      3.38 o
  -8   4   3        4.53        4.02      2.20 o
  -7   4   3        1.69        0.89      1.58 o
  -6   4   3       93.82       82.10      2.74 o
  -5   4   3      487.57      444.98      5.38 o
  -4   4   3       80.50       75.28      1.60 o
  -3   4   3      223.77      238.98      3.41 o
  -2   4   3      449.56      457.84      5.16 o
  -1   4   3      395.09      388.76      6.69 o
   0   4   3      142.12      138.97      2.71 o
   1   4   3        0.72       -0.77      0.96 o
   2   4   3        1.01        0.17      1.27 o
   3   4   3       67.48       69.69      3.31 o
   4   4   3       27.58       26.53      2.41 o
   5   4   3        0.70       -0.92      2.57 o
   6   4   3        1.19        0.00      3.37 o
  -9   5   3        3.56        2.09      2.79 o
  -8   5   3        0.57        0.42      2.13 o
  -7   5   3        6.87        8.35      1.81 o
  -6   5   3      189.17      165.74      3.73 o
  -5   5   3      100.75       89.24      2.37 o
  -4   5   3        7.03        5.49      0.88 o
  -3   5   3        1.67        0.56      0.71 o
  -2   5   3        4.97        4.16      1.22 o
  -1   5   3      224.00      196.54      2.98 o
   0   5   3       25.35       25.65      2.16 o
   1   5   3       69.76       63.18      1.74 o
   2   5   3       59.33       61.23      2.08 o
   3   5   3       67.07       62.80      3.75 o
   4   5   3       29.85       28.17      2.61 o
   5   5   3        0.71       -2.45      2.45 o
   6   5   3        2.53        3.41      4.21 o
  -9   6   3        4.62        2.52      2.72 o
  -8   6   3       19.82       15.16      2.61 o
  -7   6   3        1.68        2.28      1.70 o
  -6   6   3      330.29      304.31      5.11 o
  -5   6   3        6.63        9.36      1.24 o
  -4   6   3      687.83      635.61      6.33 o
  -3   6   3      176.32      176.80      2.70 o
  -2   6   3     1618.18     1573.50     18.86 o
  -1   6   3      421.63      405.13      5.76 o
   0   6   3        1.49        2.02      0.77 o
   1   6   3        2.29        0.37      0.90 o
   2   6   3        0.04       -0.35      1.16 o
   3   6   3        8.19        7.76      1.96 o
   4   6   3        2.46        1.50      2.00 o
   5   6   3        9.42        5.96      2.57 o
   6   6   3        5.69        4.61      3.96 o
  -9   7   3       14.38       12.10      3.18 o
  -8   7   3       20.98       22.39      2.80 o
  -7   7   3        8.15        4.40      1.76 o
  -6   7   3      112.57      117.82      3.33 o
  -5   7   3       60.90       55.86      1.99 o
  -4   7   3      366.20      346.98      4.04 o
  -3   7   3       22.82       19.69      1.16 o
  -2   7   3       33.33       37.13      1.34 o
  -1   7   3      105.43      104.07      2.96 o
   0   7   3      100.53       94.77      2.46 o
   1   7   3        0.08       -0.78      0.90 o
   2   7   3        0.10       -0.60      1.16 o
   3   7   3       11.27        7.77      2.40 o
   4   7   3        0.78       -0.24      1.86 o
   5   7   3        1.15       -2.35      2.35 o
   6   7   3        1.98        5.88      6.39 o
  -9   8   3        8.13        9.94      3.11 o
  -8   8   3        2.76        1.76      2.24 o
  -7   8   3        0.06        0.96      1.71 o
  -6   8   3       76.43       58.54      2.67 o
  -5   8   3      807.77      784.91      9.25 o
  -4   8   3        0.79        1.83      0.89 o
  -3   8   3       16.35       14.31      1.15 o
  -2   8   3       36.88       41.44      1.27 o
  -1   8   3        2.40        3.60      0.83 o
   0   8   3       36.80       38.77      1.42 o
   1   8   3       14.20       14.31      1.20 o
   2   8   3        1.37        1.13      1.62 o
   3   8   3        2.14       -0.29      1.70 o
   4   8   3        0.02       -0.33      2.06 o
   5   8   3       25.15       23.08      4.68 o
   6   8   3        1.19        3.86      3.09 o
  -9   9   3       12.68       14.65      3.27 o
  -8   9   3       30.85       32.35      3.37 o
  -7   9   3       69.84       86.27      3.28 o
  -6   9   3       78.27       77.60      3.34 o
  -5   9   3       11.45       11.75      1.60 o
  -4   9   3       46.75       53.52      1.66 o
  -3   9   3       25.94       24.13      1.33 o
  -2   9   3      145.79      152.01      2.39 o
  -1   9   3      199.02      186.62      2.73 o
   0   9   3      178.77      192.80      3.14 o
   1   9   3        6.91        5.30      1.06 o
   2   9   3       18.54       20.61      1.78 o
   3   9   3       21.28       15.31      2.08 o
   4   9   3        8.16        5.83      2.26 o
   5   9   3        3.50        3.19      2.51 o
   6   9   3        0.12       -2.79      2.79 o
  -9  10   3        0.47        1.69      2.80 o
  -8  10   3       23.29       30.11      3.30 o
  -7  10   3        6.91        7.62      2.02 o
  -6  10   3      153.95      131.84      3.70 o
  -5  10   3      105.89       92.14      2.79 o
  -4  10   3       37.89       37.89      1.52 o
  -3  10   3      136.81      137.84      2.59 o
  -2  10   3       19.49       12.65      1.32 o
  -1  10   3      582.55      595.28      6.37 o
   0  10   3      204.33      196.46      3.76 o
   1  10   3        2.53        1.70      0.93 o
   2  10   3       87.50       83.00      2.78 o
   3  10   3        2.62        4.35      1.79 o
   4  10   3        2.76        0.31      2.66 o
   5  10   3        6.07        4.94      2.64 o
   6  10   3        7.92        5.96      3.24 o
  -9  11   3        2.03        3.87      2.98 o
  -8  11   3        0.88        1.27      2.45 o
  -7  11   3        1.77        4.56      1.96 o
  -6  11   3       42.11       46.40      2.73 o
  -5  11   3      111.08       98.18      3.02 o
  -4  11   3       36.86       35.47      1.54 o
  -3  11   3       93.88       98.07      1.93 o
  -2  11   3       30.25       25.59      1.46 o
  -1  11   3      241.12      245.35      3.46 o
   0  11   3      133.15      145.63      2.83 o
   1  11   3       58.36       64.75      1.86 o
   2  11   3        0.78        1.75      1.58 o
   3  11   3        2.09        2.96      1.78 o
   4  11   3        1.10        1.36      2.16 o
   5  11   3        0.78        2.19      2.45 o
   6  11   3        1.20        0.75      3.03 o
  -9  12   3        2.14       -0.04      3.11 o
  -8  12   3        0.69        1.00      2.54 o
  -7  12   3       67.30       68.01      3.25 o
  -6  12   3        4.78        1.39      1.72 o
  -5  12   3      234.47      199.56      4.19 o
  -4  12   3       14.48       17.49      1.42 o
  -3  12   3        7.97        6.19      0.94 o
  -2  12   3       49.70       46.22      1.78 o
  -1  12   3        0.19        0.67      0.98 o
   0  12   3        5.06        4.93      1.00 o
   1  12   3      107.95      105.32      2.96 o
   2  12   3       54.08       59.53      2.74 o
   3  12   3       22.49       30.18      3.24 o
   4  12   3        1.83        2.96      2.24 o
   5  12   3       16.72       15.78      2.96 o
   6  12   3        2.35        3.96      3.19 o
  -9  13   3        0.53        0.55      3.10 o
  -8  13   3        8.62       15.15      3.32 o
  -7  13   3       28.18       26.01      2.85 o
  -6  13   3       47.19       44.87      2.59 o
  -5  13   3        2.40        2.44      1.60 o
  -4  13   3      526.37      484.77      6.78 o
  -3  13   3        0.44        2.23      0.99 o
  -2  13   3        5.20        5.29      1.02 o
  -1  13   3       30.14       26.62      1.28 o
   0  13   3       28.78       31.75      1.45 o
   1  13   3        9.81       12.78      1.62 o
   2  13   3        2.61        0.83      1.99 o
   3  13   3       39.37       42.37      3.16 o
   4  13   3       12.62        8.19      2.92 o
   5  13   3        6.91        6.84      2.68 o
   6  13   3        2.63        2.30      3.14 o
  -9  14   3       18.55       19.54      3.84 o
  -8  14   3        0.60        0.06      2.77 o
  -7  14   3        9.16        6.46      2.33 o
  -6  14   3        1.56        4.47      1.86 o
  -5  14   3        1.24        0.86      1.57 o
  -4  14   3        4.49        2.28      1.45 o
  -3  14   3       26.51       25.57      1.86 o
  -2  14   3      122.18      127.81      2.46 o
  -1  14   3      143.98      157.96      2.49 o
   0  14   3       17.78       13.44      1.22 o
   1  14   3      162.40      166.37      3.66 o
   2  14   3       11.77       11.38      1.91 o
   3  14   3        0.45       -0.70      1.82 o
   4  14   3        0.01        1.68      2.16 o
   5  14   3        6.42        6.73      2.75 o
   6  14   3        0.72       -0.41      3.31 o
  -9  15   3        2.49       -0.15      5.29 o
  -8  15   3        0.69        1.42      2.94 o
  -7  15   3       13.87        9.30      2.55 o
  -6  15   3        0.62        1.84      1.78 o
  -5  15   3       61.28       59.89      2.69 o
  -4  15   3       67.85       70.31      2.77 o
  -3  15   3      673.10      631.55      8.66 o
  -2  15   3       30.44       37.18      1.68 o
  -1  15   3        3.36        2.89      0.97 o
   0  15   3        0.62        1.72      1.27 o
   1  15   3       14.52       15.23      1.89 o
   2  15   3       13.69       17.77      2.11 o
   3  15   3       17.22       20.23      2.43 o
   4  15   3       27.46       25.98      3.01 o
   5  15   3        1.02       -2.70      2.70 o
   6  15   3        0.40       -1.56      3.09 o
  -8  16   3        8.17        4.49      3.61 o
  -7  16   3        1.61        2.49      2.59 o
  -6  16   3        6.69        5.40      1.98 o
  -5  16   3      189.82      169.06      4.39 o
  -4  16   3       30.45       28.30      2.26 o
  -3  16   3      142.05      139.20      3.56 o
  -2  16   3       11.23       12.21      1.49 o
  -1  16   3        6.47        6.36      1.31 o
   0  16   3       17.13       19.38      1.69 o
   1  16   3        5.19        1.52      1.62 o
   2  16   3       47.60       45.42      3.09 o
   3  16   3       33.34       35.31      3.09 o
   4  16   3        1.31        0.69      2.32 o
   5  16   3        1.70        2.31      2.87 o
   6  16   3        3.39       -0.51      3.59 o
  -8  17   3        4.33       12.73      3.41 o
  -7  17   3        4.39        3.57      2.54 o
  -6  17   3        7.90        7.83      2.06 o
  -5  17   3       11.60       11.86      2.09 o
  -4  17   3        0.18       -1.55      1.76 o
  -3  17   3      107.41       88.56      2.99 o
  -2  17   3        4.10        1.90      1.37 o
  -1  17   3       14.04       13.51      1.53 o
   0  17   3       67.44       71.22      2.83 o
   1  17   3        0.66        1.39      1.59 o
   2  17   3        0.66        3.31      1.85 o
   3  17   3        0.17        2.74      2.14 o
   4  17   3        0.64       -1.69      2.20 o
   5  17   3        0.97        1.35      2.88 o
  -8  18   3        2.42       10.11      3.73 o
  -7  18   3        2.75        2.48      2.51 o
  -6  18   3       17.64       21.36      2.97 o
  -5  18   3       18.88       21.53      2.32 o
  -4  18   3       93.58       89.87      3.54 o
  -3  18   3      144.43      130.63      4.22 o
  -2  18   3      127.58      137.47      3.26 o
  -1  18   3      152.45      152.90      3.26 o
   0  18   3       36.75       39.19      2.23 o
   1  18   3        4.57        1.38      1.60 o
   2  18   3       53.76       53.38      3.57 o
   3  18   3       42.25       43.57      3.25 o
   4  18   3        0.02       -1.97      2.26 o
   5  18   3        0.84        0.34      2.87 o
  -8  19   3       25.44       28.97      4.66 o
  -7  19   3        8.71       18.48      3.77 o
  -6  19   3        1.91        4.33      2.49 o
  -5  19   3       67.21       59.83      3.09 o
  -4  19   3       37.31       41.94      2.81 o
  -3  19   3      372.36      344.17      6.57 o
  -2  19   3      126.45      124.85      3.43 o
  -1  19   3       44.98       48.05      2.79 o
   0  19   3       88.19       94.71      3.89 o
   1  19   3       32.27       35.91      2.40 o
   2  19   3       32.14       34.40      2.71 o
   3  19   3       11.33       12.93      2.58 o
   4  19   3       11.09        9.24      2.68 o
   5  19   3        4.47        5.64      3.15 o
  -8  20   3        0.01        1.29      4.15 o
  -7  20   3       25.49       28.82      4.17 o
  -6  20   3       17.69       14.58      2.89 o
  -5  20   3        0.05       -2.20      2.20 o
  -4  20   3       38.62       31.46      2.63 o
  -3  20   3      433.38      387.07      7.17 o
  -2  20   3      428.26      399.46      6.44 o
  -1  20   3       89.80       88.34      3.89 o
   0  20   3        9.13        9.39      1.80 o
   1  20   3       20.57       21.82      2.18 o
   2  20   3       49.39       45.15      3.67 o
   3  20   3       15.10       11.20      2.49 o
   4  20   3        0.47        2.94      2.59 o
   5  20   3        0.15       -1.56      2.96 o
  -8  21   3        2.76        4.08      4.18 o
  -7  21   3       13.83       28.27      4.36 o
  -6  21   3       11.69       11.34      3.67 o
  -5  21   3       12.89       14.58      2.69 o
  -4  21   3       66.33       61.94      3.35 o
  -3  21   3       35.86       32.72      2.64 o
  -2  21   3       35.07       39.50      2.46 o
  -1  21   3       50.71       53.05      2.65 o
   0  21   3        5.46        5.13      1.75 o
   1  21   3       60.96       74.65      3.21 o
   2  21   3        0.14        3.76      2.08 o
   3  21   3        1.85       -0.26      2.24 o
   4  21   3       30.93       36.78      3.59 o
   5  21   3        0.02       -1.01      3.31 o
  -7  22   3       20.61       16.83      5.24 o
  -6  22   3       32.28       34.33      3.68 o
  -5  22   3       13.05       10.50      2.63 o
  -4  22   3       49.62       43.70      3.47 o
  -3  22   3       85.98       91.11      5.70 o
  -2  22   3       45.81       51.22      2.81 o
  -1  22   3       35.42       34.04      2.63 o
   0  22   3       24.46       25.12      2.43 o
   1  22   3       43.35       47.77      2.89 o
   2  22   3        6.69        3.14      2.22 o
   3  22   3        0.41        0.56      2.37 o
   4  22   3        0.65        0.90      2.97 o
   5  22   3       14.78       17.39      4.59 o
  -7  23   3       23.46       16.04      4.62 o
  -6  23   3        6.68        4.64      3.17 o
  -5  23   3       10.41        8.25      2.72 o
  -4  23   3       27.27       27.87      2.80 o
  -3  23   3      145.24      128.75      4.39 o
  -2  23   3       38.67       38.44      3.51 o
  -1  23   3        4.39        5.73      2.18 o
   0  23   3      188.61      182.04      5.84 o
   1  23   3       23.38       24.29      2.54 o
   2  23   3        3.07        6.97      2.46 o
   3  23   3        5.53        5.18      2.57 o
   4  23   3        0.09        0.22      2.89 o
  -7  24   3       20.55       22.52      5.10 o
  -6  24   3        6.01       11.47      3.71 o
  -5  24   3        0.37        1.42      2.63 o
  -4  24   3        4.51        0.67      2.34 o
  -3  24   3        1.90        3.51      2.18 o
  -2  24   3       40.22       43.21      3.24 o
  -1  24   3      153.06      148.16      5.00 o
   0  24   3       13.53       18.00      2.39 o
   1  24   3       22.05       27.56      2.80 o
   2  24   3       87.76       96.15      4.77 o
   3  24   3       10.77       14.52      2.93 o
   4  24   3       18.42       17.88      7.01 o
  -7  25   3       50.67       70.28      9.36 o
  -6  25   3       32.90       33.52      4.60 o
  -5  25   3       11.41        5.02      2.92 o
  -4  25   3       14.27       18.60      2.93 o
  -3  25   3       15.11       14.22      2.76 o
  -2  25   3        9.93       10.55      2.79 o
  -1  25   3        5.75        4.63      2.56 o
   0  25   3        9.62       12.16      3.06 o
   1  25   3      193.33      197.39      6.32 o
   2  25   3        0.09       -1.27      2.95 o
   3  25   3        9.15       13.04      3.64 o
   4  25   3       35.37       26.29      6.34 o
  -6  26   3        0.49       -2.06      3.71 o
  -5  26   3       12.42        6.42      3.11 o
  -4  26   3       15.31        8.86      2.85 o
  -3  26   3        0.52        0.10      2.39 o
  -2  26   3        3.87        3.03      2.39 o
  -1  26   3        9.14        7.99      2.92 o
   0  26   3       38.44       31.62      3.84 o
   1  26   3       13.70       14.00      3.39 o
   2  26   3       15.82       17.67      3.70 o
   3  26   3        5.87        6.94      4.20 o
   4  26   3        0.06       13.97      5.72 o
  -6  27   3        3.64        0.88      4.13 o
  -5  27   3       15.33       17.81      4.04 o
  -4  27   3       24.66       30.12      3.46 o
  -3  27   3       15.38       15.12      2.90 o
  -2  27   3       15.67       14.51      2.89 o
  -1  27   3       60.06       71.22      4.82 o
   0  27   3        2.44        8.28      5.40 o
   1  27   3        2.39        7.02      3.15 o
   2  27   3       14.57       21.01      3.90 o
   3  27   3        1.35        4.03      4.87 o
  -6  28   3       13.17       24.88      5.23 o
  -5  28   3       29.77       36.95      5.55 o
  -4  28   3       16.29       16.28      3.70 o
  -3  28   3       19.25       17.72      3.95 o
  -2  28   3        3.62        4.91      2.66 o
  -1  28   3        0.00       -1.58      2.88 o
   0  28   3       16.27       24.05      3.74 o
   1  28   3       36.08       29.88      6.71 o
   2  28   3       41.19       39.25      4.51 o
   3  28   3        0.84        3.84      5.16 o
  -6  29   3       18.43       12.18      8.51 o
  -5  29   3       10.23        2.40      4.37 o
  -4  29   3        1.00        0.52      3.48 o
  -3  29   3        0.51       -1.25      2.80 o
  -2  29   3        0.30       -0.04      2.57 o
  -1  29   3        2.33        4.34      2.98 o
   0  29   3        0.54       -0.81      2.98 o
   1  29   3       31.46       33.16      4.25 o
   2  29   3        0.33        3.09      4.61 o
   3  29   3        3.36        0.67      5.09 o
  -5  30   3       17.10       23.96      6.45 o
  -4  30   3        2.52       -3.81      3.81 o
  -3  30   3        0.52       -1.18      2.94 o
  -2  30   3        2.12        5.64      2.99 o
  -1  30   3        7.06        5.60      3.27 o
   0  30   3        5.81        6.75      3.52 o
   1  30   3        0.85       -0.98      3.22 o
   2  30   3        0.02       -2.20      4.57 o
  -5  31   3       38.80       45.91      6.63 o
  -4  31   3       77.81       87.70      7.25 o
  -3  31   3       29.11       37.48      6.61 o
  -2  31   3        3.56        2.27      3.10 o
  -1  31   3        1.27       -1.56      3.10 o
   0  31   3        0.07       -1.18      3.25 o
   1  31   3       11.13       10.56      8.74 o
   2  31   3        1.07        0.71      4.86 o
  -4  32   3        1.85       -3.20      4.44 o
  -3  32   3        6.20        7.79      4.86 o
  -2  32   3       26.32       24.55      5.35 o
  -1  32   3        5.42       -3.64      6.58 o
   0  32   3       14.65       12.67      5.77 o
   1  32   3        2.38        4.77      7.44 o
  -3  33   3        0.63        2.13      4.51 o
  -2  33   3        0.00       -4.32      4.32 o
  -1  33   3        0.01       -4.07      4.54 o
   0  33   3        0.21       10.12      5.77 o
   1  33   3        2.19        2.47      5.22 o
  -3  34   3        0.87       -3.83      7.63 o
  -2  34   3        0.66       -4.58      4.58 o
  -1  34   3        6.70        6.88      5.54 o
   0  34   3        0.43        3.47      5.57 o
  -9   0   4       23.16       26.27      4.05 o
  -8   0   4      232.78      262.07      9.42 o
  -7   0   4       58.39       72.28      3.72 o
  -6   0   4        1.54        3.94      1.72 o
  -5   0   4       38.16       34.98      3.47 o
  -4   0   4      421.09      399.31      8.52 o
  -3   0   4      136.70      124.27      3.78 o
  -2   0   4      268.83      273.32     16.14 o
  -1   0   4        3.39        7.83      5.12 o
   0   0   4        0.01       -0.89      1.48 o
   1   0   4        0.89       -1.88      2.26 o
   2   0   4       26.56       27.66      5.22 o
   3   0   4       83.07       79.98      5.80 o
   4   0   4      238.38      187.18     25.52 o
   5   0   4        2.95       -0.16      4.68 o
  -9   1   4        0.81        2.89      2.31 o
  -8   1   4       17.91       24.74      2.29 o
  -7   1   4        3.73        2.63      1.55 o
  -6   1   4        2.22        1.62      1.19 o
  -5   1   4       13.56       10.29      1.97 o
  -4   1   4      105.44      102.42      3.02 o
  -3   1   4      134.39      121.12      2.44 o
  -2   1   4       54.44       62.55      6.37 o
  -1   1   4       29.74       31.22      1.89 o
   0   1   4       30.71       31.51      1.65 o
   1   1   4       14.72       14.45      2.09 o
   2   1   4        6.09        5.51      2.10 o
   3   1   4       74.72       70.53      4.10 o
   4   1   4       26.86       32.37      4.07 o
   5   1   4        4.56        0.87      3.38 o
  -9   2   4        1.23        1.61      2.27 o
  -8   2   4       10.30       11.52      2.08 o
  -7   2   4        5.15        5.23      2.00 o
  -6   2   4       23.12       18.50      2.24 o
  -5   2   4        0.96        0.12      1.92 o
  -4   2   4      275.75      261.68      4.63 o
  -3   2   4       93.94       86.78      2.09 o
  -2   2   4       63.71       59.92      2.95 o
  -1   2   4       10.72       14.36      1.66 o
   0   2   4       74.49       69.91      2.25 o
   1   2   4       38.46       42.70      2.63 o
   2   2   4        0.21        2.89      1.98 o
   3   2   4        4.08        4.79      2.35 o
   4   2   4        1.99        4.83      3.42 o
   5   2   4        1.56        2.70      4.08 o
  -9   3   4        9.80       10.47      2.51 o
  -8   3   4       49.06       58.55      3.30 o
  -7   3   4        0.01        1.98      1.58 o
  -6   3   4       19.43       21.16      1.49 o
  -5   3   4      452.49      427.24      7.99 o
  -4   3   4       13.63       11.70      1.60 o
  -3   3   4        2.23        2.13      1.14 o
  -2   3   4       24.34       26.00      2.44 o
  -1   3   4        6.29       10.94      1.72 o
   0   3   4       11.38        9.25      1.33 o
   1   3   4       17.26       20.76      2.21 o
   2   3   4        3.08        3.34      2.04 o
   3   3   4        1.76        5.32      2.88 o
   4   3   4        2.09        5.47      3.23 o
   5   3   4        0.90        1.35      3.31 o
  -9   4   4        2.91        3.00      2.30 o
  -8   4   4       29.75       31.32      2.56 o
  -7   4   4        7.65        3.62      1.91 o
  -6   4   4       39.30       38.72      1.97 o
  -5   4   4       33.54       34.39      2.94 o
  -4   4   4       15.26       15.19      1.59 o
  -3   4   4      206.72      186.64      3.29 o
  -2   4   4        6.85        5.78      1.18 o
  -1   4   4      266.58      243.79      5.35 o
   0   4   4       13.53       14.14      1.42 o
   1   4   4       11.51        6.19      2.05 o
   2   4   4        5.35        5.38      2.07 o
   3   4   4       19.66       17.59      2.72 o
   4   4   4       89.37       71.48      5.33 o
   5   4   4        5.26        4.12      3.61 o
  -9   5   4        0.05        0.70      2.65 o
  -8   5   4       10.04        8.02      2.00 o
  -7   5   4        2.40        4.49      1.59 o
  -6   5   4       16.93       14.61      1.43 o
  -5   5   4       70.94       73.08      3.33 o
  -4   5   4       10.46        8.22      1.54 o
  -3   5   4        0.02       -0.24      1.20 o
  -2   5   4        0.40        1.36      1.16 o
  -1   5   4      194.46      189.25      4.74 o
   0   5   4       11.91       10.69      1.49 o
   1   5   4       23.32       21.58      2.28 o
   2   5   4        1.17        0.27      2.09 o
   3   5   4       19.69       19.21      3.26 o
   4   5   4       16.56       16.49      3.62 o
   5   5   4        2.84        1.35      3.41 o
  -9   6   4        2.34        1.29      2.73 o
  -8   6   4        0.54        1.56      1.87 o
  -7   6   4       18.70       21.15      1.94 o
  -6   6   4        7.34        7.11      1.46 o
  -5   6   4       53.17       51.95      2.39 o
  -4   6   4      838.96      773.05     11.27 o
  -3   6   4      116.73      112.43      2.78 o
  -2   6   4        1.98        3.28      1.87 o
  -1   6   4      103.21       99.64      5.10 o
   0   6   4       75.48       71.74      2.58 o
   1   6   4        0.59       -0.08      1.97 o
   2   6   4        2.98        5.45      2.95 o
   3   6   4        0.48        3.52      2.31 o
   4   6   4        0.84       -0.51      2.89 o
   5   6   4        2.86        1.10      3.37 o
  -9   7   4       47.88       64.44      3.89 o
  -8   7   4        1.69        3.20      1.94 o
  -7   7   4        5.91        5.72      1.67 o
  -6   7   4       48.32       53.69      2.18 o
  -5   7   4      417.49      382.44      5.88 o
  -4   7   4      110.86       92.77      3.25 o
  -3   7   4        0.31       -1.18      1.18 o
  -2   7   4       31.62       34.60      2.07 o
  -1   7   4        1.51        3.47      1.37 o
   0   7   4        4.64        6.68      1.68 o
   1   7   4        3.44        5.60      1.86 o
   2   7   4        2.51        4.60      2.12 o
   3   7   4        0.46       -0.01      2.73 o
   4   7   4        1.01        1.37      2.95 o
   5   7   4        0.87        2.24      3.50 o
  -9   8   4        0.03        1.52      2.57 o
  -8   8   4        5.03        8.00      2.18 o
  -7   8   4       75.90       79.42      2.85 o
  -6   8   4       18.27       16.88      1.55 o
  -5   8   4       27.65       20.99      1.79 o
  -4   8   4        3.62       -0.31      1.52 o
  -3   8   4      325.84      310.89      5.37 o
  -2   8   4        0.19        0.51      0.98 o
  -1   8   4       99.60       99.45      2.72 o
   0   8   4      193.44      168.82      4.31 o
   1   8   4       13.92       15.82      2.22 o
   2   8   4        0.00       -0.81      1.97 o
   3   8   4        7.31        7.70      2.63 o
   4   8   4        1.03       -1.08      2.88 o
   5   8   4        1.62       -2.06      3.34 o
  -9   9   4       20.38       27.91      3.56 o
  -8   9   4       20.48       26.34      3.26 o
  -7   9   4        0.41        1.09      1.60 o
  -6   9   4        0.20        0.19      1.27 o
  -5   9   4       73.74       83.59      2.77 o
  -4   9   4      102.84       99.61      3.44 o
  -3   9   4       46.82       47.87      2.41 o
  -2   9   4        5.85        7.18      1.12 o
  -1   9   4        2.57        1.54      1.24 o
   0   9   4        5.17        4.20      1.71 o
   1   9   4       39.51       45.05      2.94 o
   2   9   4        9.40        5.67      2.22 o
   3   9   4        3.18        0.77      2.36 o
   4   9   4        0.00       -0.26      2.96 o
   5   9   4        0.00       -2.52      3.23 o
  -8  10   4       16.38       13.37      2.30 o
  -7  10   4        9.21       13.84      1.92 o
  -6  10   4       54.63       54.69      2.30 o
  -5  10   4        0.98        1.32      1.51 o
  -4  10   4       78.23       86.30      3.23 o
  -3  10   4       22.44       23.03      2.07 o
  -2  10   4        7.63        8.42      1.35 o
  -1  10   4        0.84        1.68      1.21 o
   0  10   4        1.05        0.16      1.64 o
   1  10   4       34.08       29.94      2.17 o
   2  10   4        7.52        7.62      1.95 o
   3  10   4        0.47       -1.82      2.03 o
   4  10   4        5.57        3.44      3.09 o
   5  10   4        0.11        4.53      3.57 o
  -8  11   4        1.31       -1.87      1.87 o
  -7  11   4        0.12        1.32      1.68 o
  -6  11   4       18.95       16.06      1.93 o
  -5  11   4      146.24      127.34      3.71 o
  -4  11   4      137.95      126.63      3.48 o
  -3  11   4       28.42       29.26      2.31 o
  -2  11   4        3.17        2.94      1.30 o
  -1  11   4        0.00       -1.16      1.40 o
   0  11   4       18.42       16.29      1.67 o
   1  11   4        3.78        5.37      1.70 o
   2  11   4       15.00       10.29      2.31 o
   3  11   4        0.01       -1.42      2.05 o
   4  11   4        2.71        2.18      2.73 o
   5  11   4        0.25       -3.36      3.36 o
  -8  12   4        0.55        0.29      2.02 o
  -7  12   4        8.35       10.04      1.89 o
  -6  12   4        0.19        1.23      1.43 o
  -5  12   4        0.00        1.21      1.68 o
  -4  12   4      106.76      101.94      3.30 o
  -3  12   4       49.48       49.68      2.38 o
  -2  12   4       10.91       14.86      1.75 o
  -1  12   4        0.03        0.10      1.50 o
   0  12   4      130.74      133.28      3.58 o
   1  12   4       15.54       14.96      2.03 o
   2  12   4       11.50        9.03      2.12 o
   3  12   4        8.98       10.74      2.69 o
   4  12   4        0.68        1.25      2.65 o
   5  12   4        1.78       10.06      5.95 o
  -8  13   4        0.56        1.60      2.08 o
  -7  13   4        1.03        1.03      1.72 o
  -6  13   4       17.75       19.51      1.86 o
  -5  13   4        2.31        4.15      1.97 o
  -4  13   4       20.72       15.07      1.97 o
  -3  13   4        0.05       -0.58      1.35 o
  -2  13   4      159.85      146.19      2.95 o
  -1  13   4        0.27       -0.66      1.31 o
   0  13   4        0.40        1.76      1.63 o
   1  13   4        0.71        3.19      1.78 o
   2  13   4        0.00       -1.58      1.88 o
   3  13   4        2.86        1.42      2.38 o
   4  13   4        0.00       -1.67      2.39 o
  -8  14   4        0.01       -1.34      2.30 o
  -7  14   4        0.00       -0.95      1.80 o
  -6  14   4        0.00        1.01      2.04 o
  -5  14   4        0.28        0.42      1.90 o
  -4  14   4      122.63      115.69      3.77 o
  -3  14   4       35.12       33.67      2.11 o
  -2  14   4       22.16       23.01      1.82 o
  -1  14   4       10.79       13.46      1.74 o
   0  14   4        2.35        2.35      1.65 o
   1  14   4        9.75       10.89      2.88 o
   2  14   4        3.39        5.15      2.15 o
   3  14   4       15.81       13.24      2.55 o
   4  14   4       18.33       12.38      2.90 o
  -8  15   4       21.20       27.25      3.23 o
  -7  15   4       10.51       15.86      2.32 o
  -6  15   4       25.09       30.44      2.26 o
  -5  15   4       11.93       14.84      2.40 o
  -4  15   4       49.95       44.89      2.79 o
  -3  15   4       44.40       49.93      2.48 o
  -2  15   4       11.45       10.59      1.76 o
  -1  15   4       32.92       35.67      2.26 o
   0  15   4       18.63       19.47      2.08 o
   1  15   4        7.46        4.82      1.92 o
   2  15   4       14.76       14.21      2.51 o
   3  15   4        0.39       -2.12      2.12 o
   4  15   4        0.22       -0.40      2.92 o
  -8  16   4       23.88       34.95      3.24 o
  -7  16   4        0.22       -1.97      1.97 o
  -6  16   4        9.85       11.69      1.97 o
  -5  16   4        5.43        5.57      2.25 o
  -4  16   4       41.87       45.43      3.13 o
  -3  16   4        2.79        5.34      2.33 o
  -2  16   4        0.06        2.95      1.70 o
  -1  16   4       47.96       53.90      2.68 o
   0  16   4       43.08       43.58      2.56 o
   1  16   4        7.25        4.98      2.06 o
   2  16   4        5.71        4.05      1.93 o
   3  16   4       10.44        9.25      2.55 o
   4  16   4        7.04        7.07      2.80 o
  -8  17   4        0.00        2.83      2.64 o
  -7  17   4        8.59       10.39      2.41 o
  -6  17   4        0.96        0.48      1.81 o
  -5  17   4        6.95       10.72      1.92 o
  -4  17   4       13.94       13.16      2.31 o
  -3  17   4      115.33      112.42      3.63 o
  -2  17   4      559.50      525.75      8.68 o
  -1  17   4        1.08       -0.92      1.65 o
   0  17   4        7.05        9.88      1.97 o
   1  17   4        5.93        6.87      2.16 o
   2  17   4        2.96        3.48      1.98 o
   3  17   4        0.80        2.75      2.38 o
   4  17   4        1.05        1.74      2.69 o
  -7  18   4       18.97       20.20      2.75 o
  -6  18   4       28.92       33.38      2.49 o
  -5  18   4        2.14        2.84      1.55 o
  -4  18   4       64.58       57.22      3.29 o
  -3  18   4       28.61       27.44      2.56 o
  -2  18   4        3.19        8.77      2.12 o
  -1  18   4        8.38        8.21      2.88 o
   0  18   4        2.79        2.18      1.85 o
   1  18   4       15.52       16.69      2.40 o
   2  18   4        7.90        6.60      2.32 o
   3  18   4       12.91       12.47      2.74 o
   4  18   4        8.04        7.76      2.92 o
  -7  19   4        9.38       11.92      2.82 o
  -6  19   4        2.07        4.23      1.97 o
  -5  19   4        1.44        1.08      1.76 o
  -4  19   4        1.27        3.40      2.21 o
  -3  19   4        1.75       -1.37      2.01 o
  -2  19   4      103.67      105.57      3.92 o
  -1  19   4       19.36       20.26      2.30 o
   0  19   4        0.01        0.00      1.89 o
   1  19   4        2.06        5.83      2.20 o
   2  19   4       14.48       15.85      2.58 o
   3  19   4        1.93        1.70      2.52 o
   4  19   4        0.31        0.17      4.91 o
  -7  20   4        2.21        2.75      2.95 o
  -6  20   4        3.12        6.11      2.21 o
  -5  20   4        8.76       12.42      2.28 o
  -4  20   4       15.38       11.55      2.59 o
  -3  20   4       29.34       28.09      4.06 o
  -2  20   4       21.90       23.99      2.74 o
  -1  20   4       13.83       18.67      3.14 o
   0  20   4       53.50       53.33      4.13 o
   1  20   4        5.09        8.22      2.32 o
   2  20   4        0.33        2.73      2.18 o
   3  20   4       10.19       11.16      2.90 o
  -7  21   4       15.73       16.96      4.40 o
  -6  21   4       59.82       64.15      3.45 o
  -5  21   4       20.03       24.83      2.28 o
  -4  21   4        0.15        1.50      1.83 o
  -3  21   4        9.59        7.54      2.88 o
  -2  21   4      261.86      254.88      6.39 o
  -1  21   4      179.67      171.24      4.91 o
   0  21   4       19.42       21.20      2.62 o
   1  21   4       51.00       56.69      3.13 o
   2  21   4        6.64        7.59      2.56 o
   3  21   4        3.14        3.18      2.72 o
  -7  22   4        1.80        5.08      2.85 o
  -6  22   4        0.63       -0.87      4.02 o
  -5  22   4       28.34       30.90      2.60 o
  -4  22   4       33.00       36.24      2.32 o
  -3  22   4       80.24       74.70      4.38 o
  -2  22   4        6.87        8.30      2.52 o
  -1  22   4       68.36       77.90      4.01 o
   0  22   4       65.58       60.10      2.92 o
   1  22   4        2.56        5.13      2.16 o
   2  22   4        0.06        1.84      2.41 o
   3  22   4       12.03       18.96      3.23 o
  -6  23   4       79.87       87.99      4.35 o
  -5  23   4       37.87       38.92      2.87 o
  -4  23   4        0.05       -1.72      1.72 o
  -3  23   4       15.37       22.23      2.78 o
  -2  23   4        3.80        5.16      2.48 o
  -1  23   4        0.16        3.65      2.41 o
   0  23   4       16.49       21.57      2.99 o
   1  23   4        5.50        7.91      2.76 o
   2  23   4       65.16       64.86      3.94 o
   3  23   4        4.73        6.59      3.56 o
  -6  24   4        1.39       -0.75      2.53 o
  -5  24   4        1.92        2.07      2.72 o
  -4  24   4       15.76       18.66      2.44 o
  -3  24   4        6.99        6.74      1.98 o
  -2  24   4        6.26        9.01      2.61 o
  -1  24   4        0.32       -0.66      2.36 o
   0  24   4        5.27        5.16      2.25 o
   1  24   4       21.20       22.37      4.32 o
   2  24   4        2.89        6.70      3.01 o
  -6  25   4        4.68        4.63      3.50 o
  -5  25   4        3.25        0.10      2.51 o
  -4  25   4        5.49        5.72      2.32 o
  -3  25   4        5.16        6.58      2.16 o
  -2  25   4       39.08       36.27      4.61 o
  -1  25   4        6.47        5.92      2.14 o
   0  25   4        1.64        2.23      2.38 o
   1  25   4        1.69        2.97      3.71 o
   2  25   4        0.00        2.24      3.19 o
  -5  26   4        4.59        2.12      2.53 o
  -4  26   4        9.94       12.19      2.54 o
  -3  26   4       15.42       26.06      3.17 o
  -2  26   4       13.23       16.99      2.58 o
  -1  26   4        1.27        3.19      2.34 o
   0  26   4       38.12       38.98      3.76 o
   1  26   4        6.63        4.56      3.33 o
   2  26   4        1.07        5.12      3.39 o
  -5  27   4        0.15       -0.96      2.56 o
  -4  27   4       12.33       12.42      3.11 o
  -3  27   4        0.20        3.81      2.39 o
  -2  27   4        3.07        2.10      3.00 o
  -1  27   4        1.26        5.00      2.53 o
   0  27   4        0.23        0.71      2.76 o
   1  27   4        0.07        5.24      3.18 o
  -5  28   4        0.12        0.11      6.65 o
  -4  28   4       19.79       27.04      3.56 o
  -3  28   4       10.66       13.08      2.71 o
  -2  28   4        1.08        0.43      3.02 o
  -1  28   4        4.70        3.21      2.61 o
   0  28   4        0.37        3.35      3.06 o
   1  28   4        4.61       12.05      3.47 o
  -4  29   4        1.35        5.18      2.78 o
  -3  29   4       21.64       25.58      3.16 o
  -2  29   4        4.03        1.96      2.66 o
  -1  29   4        0.15       -1.52      2.59 o
   0  29   4        1.38       12.49      3.39 o
  -3  30   4       27.92       41.56      3.56 o
  -2  30   4        2.88        4.53      2.93 o
  -1  30   4        3.15        6.71      2.92 o
  -8   1   5        6.03       10.81      2.93 o
  -7   1   5      156.49      182.36      5.95 o
  -6   1   5        9.13       13.17      3.01 o
  -5   1   5        0.20       -0.30      1.65 o
  -4   1   5       67.61       65.74      4.91 o
  -2   1   5       48.48       50.85      7.09 o
  -1   1   5        1.70        5.78      4.39 o
   0   1   5        1.41        3.34      1.68 o
   1   1   5        4.41        5.55      2.13 o
   2   1   5        0.02        3.26      2.29 o
   3   1   5        0.25        1.93      2.97 o
  -8   2   5       12.77       21.92      3.26 o
  -7   2   5       26.86       31.18      3.16 o
  -6   2   5       12.62       14.34      3.08 o
  -5   2   5        0.60        1.78      2.28 o
  -4   2   5        3.88       -0.16      3.49 o
  -2   2   5       13.82       13.15      4.97 o
  -1   2   5       88.46       86.75      3.82 o
   0   2   5        1.76        2.59      1.70 o
   1   2   5        1.15        0.14      1.91 o
   2   2   5        3.41        4.14      2.30 o
   3   2   5        5.93        4.15      3.25 o
  -8   3   5        1.58        7.36      4.61 o
  -7   3   5       13.79       16.53      3.66 o
  -6   3   5        0.57        2.42      2.06 o
  -5   3   5        0.09        1.23      1.89 o
  -4   3   5        2.23        0.69      4.42 o
  -3   3   5        2.21        2.99      1.91 o
  -2   3   5        1.38        4.32      4.20 o
  -1   3   5        0.20        3.97      1.96 o
   0   3   5       72.66       62.96      2.95 o
   1   3   5        1.34        3.60      1.95 o
   2   3   5        1.28        3.94      2.37 o
   3   3   5        0.02        2.25      3.06 o
  -8   4   5       10.88       17.45      3.29 o
  -7   4   5        1.63       -1.87      2.40 o
  -6   4   5        3.67        5.06      2.12 o
  -5   4   5       29.97       29.38      2.34 o
  -4   4   5        7.14        8.83      3.38 o
  -3   4   5      157.16      150.74      5.69 o
  -2   4   5       23.61       23.78      2.25 o
  -1   4   5        4.57        3.05      2.12 o
   0   4   5        0.20        0.28      1.67 o
   1   4   5       13.37        8.19      2.22 o
   2   4   5        1.04        4.64      3.88 o
   3   4   5        2.26        6.72      3.25 o
  -8   5   5       19.42       38.49      5.19 o
  -7   5   5       34.03       45.09      3.57 o
  -6   5   5        7.94        9.79      2.63 o
  -5   5   5        0.08       -0.52      1.75 o
  -4   5   5      397.47      378.97      7.77 o
  -3   5   5      136.52      135.87      5.73 o
  -2   5   5        5.03       10.77      1.97 o
  -1   5   5        8.57        7.41      4.99 o
   0   5   5        2.27        0.49      2.16 o
   1   5   5        0.00        4.85      2.06 o
   2   5   5        0.42        4.18      2.53 o
   3   5   5        0.40       -2.89      2.89 o
  -8   6   5       15.65       26.21      4.34 o
  -7   6   5        1.13       -2.23      2.72 o
  -6   6   5       48.81       47.57      3.59 o
  -5   6   5       45.47       49.65      3.69 o
  -4   6   5       44.14       56.42      2.91 o
  -3   6   5       32.63       40.41      3.73 o
  -2   6   5      105.11      100.16      3.84 o
  -1   6   5        0.14       -1.08      2.21 o
   0   6   5        9.36       13.53      1.97 o
   1   6   5        3.94        7.51      2.19 o
   2   6   5        1.60        8.93      3.34 o
   3   6   5        0.40        0.22      3.06 o
  -8   7   5        1.10        2.39      3.27 o
  -7   7   5        9.26        7.27      3.45 o
  -6   7   5        8.13        4.83      2.25 o
  -5   7   5        2.78        3.38      2.01 o
  -4   7   5       38.69       43.39      3.59 o
  -3   7   5      114.33      115.51      7.48 o
  -2   7   5       61.02       68.32      3.53 o
  -1   7   5        0.85       -1.61      2.26 o
   0   7   5       61.05       64.75      3.15 o
   1   7   5       19.58       23.23      3.03 o
   2   7   5        5.03       14.69      3.61 o
   3   7   5        0.51        2.90      3.20 o
  -8   8   5        0.08        2.60      2.77 o
  -7   8   5        0.05        0.99      2.44 o
  -6   8   5        1.26        0.35      2.12 o
  -5   8   5        3.98        6.46      2.40 o
  -4   8   5        2.58        6.13      1.96 o
  -3   8   5       38.39       38.90      4.14 o
  -2   8   5       51.73       51.81      3.28 o
  -1   8   5        3.84       -0.63      3.36 o
   0   8   5       13.88       17.14      2.24 o
   1   8   5        9.75        9.44      2.42 o
   2   8   5       10.88       11.37      5.00 o
   3   8   5        1.31        2.81      3.19 o
  -8   9   5       33.01       42.68      3.70 o
  -7   9   5       10.18       14.30      2.90 o
  -6   9   5       11.53       17.04      2.70 o
  -5   9   5        0.00       -1.73      2.22 o
  -4   9   5      112.65      105.47      4.97 o
  -3   9   5      155.13      147.02     10.59 o
  -2   9   5        0.01       -1.56      2.10 o
  -1   9   5        0.63        0.15      2.05 o
   0   9   5        0.49       -0.58      1.97 o
   1   9   5        6.17        6.08      2.27 o
   2   9   5        0.06        0.68      2.37 o
   3   9   5        2.46        5.72      3.46 o
  -7  10   5        4.02        5.83      2.68 o
  -6  10   5        6.18        3.68      2.34 o
  -5  10   5        3.31        3.43      2.38 o
  -4  10   5       17.34       21.83      2.55 o
  -3  10   5       40.47       42.52      3.05 o
  -2  10   5        4.56        6.77      2.11 o
  -1  10   5        4.50        5.30      1.75 o
   0  10   5        0.13       -1.09      1.88 o
   1  10   5       22.13       29.29      2.98 o
   2  10   5        3.84        1.56      2.65 o
   3  10   5        0.05       -0.01      3.18 o
  -7  11   5        3.20        2.37      2.59 o
  -6  11   5        2.48       -1.44      2.64 o
  -5  11   5       23.54       25.40      4.85 o
  -4  11   5        1.30       -0.32      2.08 o
  -3  11   5       17.88       16.89      1.98 o
  -2  11   5       12.77       16.73      1.73 o
  -1  11   5        4.41        3.65      1.72 o
   0  11   5        1.16        1.88      2.05 o
   1  11   5        1.79        2.78      2.31 o
   2  11   5        1.75        6.69      2.81 o
   3  11   5        0.90        5.14      5.30 o
  -7  12   5        4.67       -0.52      2.12 o
  -6  12   5        9.33       10.44      3.00 o
  -5  12   5        0.42       -0.16      2.46 o
  -4  12   5       22.69       23.58      2.80 o
  -3  12   5        5.61        7.27      3.25 o
  -2  12   5       22.74       27.05      2.46 o
  -1  12   5       11.36       11.03      1.99 o
   0  12   5        0.62       -0.65      2.43 o
   1  12   5        4.12        2.25      2.65 o
   2  12   5        4.96        4.29      2.76 o
   3  12   5        0.02        1.94      5.71 o
  -7  13   5        0.39        2.60      2.40 o
  -6  13   5        0.02        1.10      3.54 o
  -5  13   5       33.20       30.91      3.54 o
  -4  13   5       31.15       35.20      3.79 o
  -3  13   5      131.96      132.92      4.00 o
  -2  13   5        1.59        1.28      1.65 o
  -1  13   5        9.58        8.24      2.03 o
   0  13   5        8.97        4.98      2.32 o
   1  13   5       27.78       29.57      5.09 o
   2  13   5        0.83        0.87      3.09 o
  -7  14   5        1.76        1.00      2.82 o
  -6  14   5        4.73        2.80      3.14 o
  -5  14   5        4.37        5.76      2.86 o
  -4  14   5        4.59        4.51      2.49 o
  -3  14   5        5.98        6.29      2.07 o
  -2  14   5       28.68       25.85      2.26 o
  -1  14   5        8.50       10.45      2.16 o
   0  14   5        0.10       -1.44      2.02 o
   1  14   5        8.22        8.37      2.73 o
   2  14   5        5.66        6.01      3.25 o
  -7  15   5        4.97        3.65      2.99 o
  -6  15   5        0.32       -1.45      2.96 o
  -5  15   5        0.58       -1.22      2.62 o
  -4  15   5        8.96        6.19      2.62 o
  -3  15   5        7.91        6.76      2.18 o
  -2  15   5       13.89       15.15      2.29 o
  -1  15   5       83.66       97.86      3.94 o
   0  15   5        0.19       -1.99      1.99 o
   1  15   5        8.05        6.71      2.75 o
   2  15   5        0.90       -1.28      3.02 o
  -7  16   5        6.27        4.80      3.01 o
  -6  16   5        6.50        2.84      3.33 o
  -5  16   5       18.27       20.29      3.47 o
  -4  16   5        2.56        3.94      2.66 o
  -3  16   5       41.95       42.94      4.12 o
  -2  16   5        4.97        1.54      2.56 o
  -1  16   5      117.54      119.83      4.39 o
   0  16   5        2.66        3.24      2.37 o
   1  16   5        0.01       -2.51      2.51 o
   2  16   5        5.96        6.48      3.55 o
  -6  17   5       23.77       23.21      2.67 o
  -5  17   5        4.24        3.48      3.02 o
  -4  17   5        0.51        1.17      2.61 o
  -3  17   5       12.60       13.06      2.54 o
  -2  17   5        1.81        3.04      2.30 o
  -1  17   5       11.08       12.43      2.52 o
   0  17   5       20.57       21.27      3.23 o
   1  17   5        5.80        7.03      2.67 o
   2  17   5        0.43        6.46      3.49 o
  -6  18   5        4.43        6.93      3.57 o
  -5  18   5        0.31        2.25      2.32 o
  -4  18   5        2.31       -1.59      2.69 o
  -3  18   5       11.29       10.90      2.69 o
  -2  18   5        5.65        3.55      2.67 o
  -1  18   5        2.63        9.85      2.56 o
   0  18   5        3.60        6.42      2.58 o
   1  18   5        6.29        1.36      2.14 o
  -6  19   5        0.55       -3.46      3.82 o
  -5  19   5       15.21       14.95      2.40 o
  -4  19   5        5.48        4.30      3.06 o
  -3  19   5        0.10        1.32      2.50 o
  -2  19   5        2.68        1.11      2.72 o
  -1  19   5      102.28      111.10      4.79 o
   0  19   5       16.34       20.45      2.61 o
   1  19   5        0.01        2.53      2.27 o
  -6  20   5        1.57       -2.63      2.63 o
  -5  20   5        1.15        0.61      2.22 o
  -4  20   5        0.41        1.57      2.96 o
  -3  20   5        0.43        4.07      2.66 o
  -2  20   5       46.92       44.47      6.40 o
  -1  20   5       39.12       38.54      2.70 o
   0  20   5        1.28        4.25      2.85 o
   1  20   5        1.73        3.32      2.47 o
  -5  21   5        2.35        1.58      2.56 o
  -4  21   5        0.65        0.15      2.42 o
  -3  21   5       12.94       14.82      2.10 o
  -2  21   5       27.36       27.70      2.39 o
  -1  21   5        3.12        6.85      2.24 o
   0  21   5       14.05       15.47      2.68 o
  -5  22   5       48.57       61.87      4.64 o
  -4  22   5        8.22        9.22      2.48 o
  -3  22   5        0.59       -1.13      2.06 o
  -2  22   5        0.07        1.84      2.46 o
  -1  22   5       11.04       11.66      2.61 o
   0  22   5       13.33        9.50      2.65 o
  -4  23   5       12.61       13.35      2.94 o
  -3  23   5        1.00        0.09      2.26 o
  -2  23   5        0.05        5.32      2.74 o
  -1  23   5       22.87       21.19      3.43 o
   0  23   5       28.15       36.15      5.31 o
  -4  24   5       16.76       18.08      3.16 o
  -3  24   5        5.36        8.84      2.94 o
  -2  24   5        1.64       -2.47      2.90 o
  -1  24   5        3.76        2.64      3.04 o
  -3  25   5        0.04        0.08      6.92 o
  -2  25   5        4.22       -0.48      4.79 o
  -6   0   6       15.12       21.14      8.02 o
  -5   0   6        3.95       22.27      5.42 o
  -2   0   6        9.24       11.66      8.56 o
  -1   0   6       17.57       21.56      9.30 o
   0   0   6       39.66       50.19      6.50 o
  -6   1   6       39.95       51.04      4.65 o
  -5   1   6        3.79       16.96      3.73 o
  -2   1   6        5.71       10.32      5.78 o
  -1   1   6        1.40        3.09      3.91 o
   0   1   6        3.53       10.75      4.00 o
  -6   2   6        3.98        7.29      3.33 o
  -5   2   6        4.80       21.07      3.91 o
  -2   2   6        0.51        3.13      5.20 o
  -1   2   6        0.30        1.19      3.91 o
   0   2   6        0.73        5.60      3.49 o
  -6   3   6       89.87      104.74      4.89 o
  -5   3   6       14.39       27.34      4.37 o
  -4   3   6        0.21        3.67      3.94 o
  -2   3   6       64.88       76.23      9.66 o
  -1   3   6        0.03       -1.49      3.78 o
   0   3   6        1.36        2.79      4.31 o
  -6   4   6        4.10        8.21      3.38 o
  -5   4   6       11.26       13.99      3.13 o
  -4   4   6        8.69       14.28      4.73 o
  -3   4   6       58.78       72.95      6.81 o
  -2   4   6       18.59       29.11      6.95 o
  -1   4   6        9.43       14.96      4.72 o
   0   4   6        9.63       14.05      5.19 o
  -6   5   6        4.55        5.97      7.75 o
  -5   5   6        5.92        7.76      3.09 o
  -4   5   6       14.75       14.67      5.03 o
  -3   5   6        2.24        2.92      3.75 o
  -2   5   6       52.04       53.67      4.35 o
  -1   5   6       38.86       35.58      5.45 o
   0   5   6        1.54        3.70      3.16 o
  -6   6   6        0.04        3.00      3.62 o
  -5   6   6        0.01       -1.84      2.77 o
  -4   6   6        1.48        2.52      4.51 o
  -3   6   6       27.53       32.06      4.31 o
  -2   6   6        0.18        2.57      2.97 o
  -1   6   6        1.84       11.48      4.66 o
   0   6   6        0.19       12.37      4.94 o
  -6   7   6        0.55        0.91      3.63 o
  -5   7   6        1.02        5.45      3.20 o
  -4   7   6        0.76       -2.57      2.73 o
  -3   7   6       26.74       37.57      4.86 o
  -2   7   6       56.37       49.23      4.60 o
  -1   7   6        0.06        2.68      5.24 o
   0   7   6        0.20       -0.11      3.04 o
  -6   8   6        0.12       -3.47      4.59 o
  -5   8   6        0.69       -1.84      4.23 o
  -4   8   6        0.20       -0.75      4.36 o
  -3   8   6       47.53       55.17      3.97 o
  -2   8   6        0.33        2.76      4.05 o
  -1   8   6        2.16        2.72      2.64 o
   0   8   6        1.58        7.20      4.02 o
  -5   9   6        5.71        2.59      4.97 o
  -4   9   6        6.25        9.95      3.65 o
  -3   9   6        1.06        2.39      4.14 o
  -2   9   6       13.95       10.64      2.75 o
  -1   9   6       11.36        7.69      2.91 o
   0   9   6        0.16        3.59      3.28 o
  -5  10   6        0.19       -2.29      3.73 o
  -4  10   6        0.42       -1.18      3.40 o
  -3  10   6       25.04       21.31      3.64 o
  -2  10   6       24.06       28.26      3.34 o
  -1  10   6        9.46        6.34      2.88 o
   0  10   6        0.95        2.04      3.68 o
  -5  11   6        7.21       11.48      3.78 o
  -4  11   6        1.10        5.68      6.79 o
  -3  11   6        1.42        1.44      3.50 o
  -2  11   6       50.97       54.66      4.41 o
  -1  11   6        2.37        7.03      2.53 o
  -5  12   6        0.03       -0.58      4.18 o
  -4  12   6        0.19       -5.03      5.19 o
  -3  12   6       12.36       13.77      9.30 o
  -2  12   6        0.80        2.13      3.19 o
  -1  12   6        0.87       -1.92      2.36 o
  -4  13   6        1.10        2.68      4.72 o
  -3  13   6        0.64        1.94      4.04 o
  -2  13   6        2.09       -1.10      2.44 o
  -1  13   6        0.55        1.75      2.50 o
  -4  14   6        4.13        7.56      4.80 o
  -3  14   6        2.50        1.52      5.94 o
  -2  14   6        6.81        9.44      3.98 o
  -3  15   6        2.70       -2.79      6.12 o
  -2  15   6       19.65       20.50      5.36 o
 
